# Supplementary material for: Genome-Wide Analysis of Germline Signaling Genes Regulating Longevity and Innate Immunity in the Nematode Pristionchus pacificus
Source: PLoS Pathog. 2012 Aug 9;8(8):e1002864. doi: 10.1371/journal.ppat.1002864 (PMC3415453; doi:10.1371/journal.ppat.1002864)
Supplement: Table S2 — Genes significantly differentially expressed in the comparison of germline-ablated animals fed on E. coli OP50 versus un-ablated animals fed E. coli OP50 (Expression profile E1). Processed microarray data for experiment E1 for each P. pacificus gene with its log2 fold change, FDR corrected p-value and average expression value (log2 scale). (XLS) [file ppat.1002864.s004.xls]

## Sheet: Supp Table 2
Supplementary Table 2. List of genes significantly differentially expressed in the comparison of germline-ablated animals fed on E. coli OP50 versus un-ablated animals fed E. coli OP50 (Expression profile E1)
ID	celHomolog	logFC	adj.P.Val	AveExpr
Contig35-snapTAU.3	NA	5.00118	0.00159804	9.38718
Contig11-snapTAU.88	NA	4.688	0.00182176	12.4758
Contig125-snapTAU.56	NA	4.59593	0.00169794	12.4391
Contig14-snapTAU.141	NA	4.56635	0.00165882	9.34666
Contig7-snapTAU.3	NA	4.51924	0.00265144	10.4023
Contig20-snapTAU.164	NA	4.49168	0.00168836	10.175
Contig13-snapTAU.338	T27A3.5	4.38579	0.00142031	9.40705
Contig67-snapTAU.128	NA	4.29475	0.00138413	9.71313
Contig47-snapTAU.170	NA	4.29026	0.00176154	8.93399
Contig97-snapTAU.113	NA	4.23654	0.00176674	9.072
Contig96-snapTAU.20	NA	4.22966	0.00205241	9.16508
Contig18-snapTAU.262	NA	4.17842	0.00138413	8.91224
Contig10-snapTAU.322	NA	4.12319	0.00138413	9.12364
Contig159-snapTAU.14	NA	4.12001	0.00138413	10.4745
Contig21-snapTAU.340	NA	4.11547	0.00154753	8.67655
Contig35-snapTAU.251	NA	4.10226	0.00140572	8.6532
Contig14-snapTAU.278	NA	4.09515	0.00154753	9.71109
Contig97-snapTAU.64	K09E4.1	4.08504	0.00138413	9.16704
Contig16-snapTAU.217	NA	4.03836	0.00148054	8.84718
Contig99-snapTAU.68	NA	3.99945	0.00154753	9.06839
Contig74-snapTAU.72	NA	3.99808	0.00140572	9.27746
Contig24-snapTAU.109	F17C8.7	3.99476	0.00138413	8.86722
Contig37-snapTAU.118	Y48B6A.5	3.98131	0.00138413	8.7067
Contig56-snapTAU.183	NA	3.97269	0.00140572	9.56261
Contig100-snapTAU.67	NA	3.97221	0.00138413	8.6531
Contig11-snapTAU.355	W10C8.5	3.9615	0.00138413	10.3785
Contig103-snapTAU.6	NA	3.95494	0.00158101	8.49625
Contig101-snapTAU.36	NA	3.93361	0.00140572	10.3582
Contig13-snapTAU.158	NA	3.91212	0.00176568	11.4243
Contig129-snapTAU.23	NA	3.90698	0.00138413	9.12083
Contig5-snapTAU.501	NA	3.90414	0.00158101	8.92962
Contig39-snapTAU.98	Y76A2B.5	3.8855	0.00162601	8.87223
Contig41-snapTAU.126	T22B3.3	3.87282	0.00143887	8.79879
Contig14-snapTAU.153	NA	3.8546	0.00159804	8.48566
Contig21-snapTAU.166	W08E3.4	3.84802	0.0016376	8.65951
Contig14-snapTAU.78	gsp-4	3.83334	0.00138413	10.8551
Contig14-snapTAU.378	NA	3.76845	0.00138413	9.54502
Contig36-snapTAU.196	glc-4	3.74534	0.00154753	9.05257
Contig14-snapTAU.188	Y53F4B.11	3.72021	0.0016376	9.22537
Contig34-snapTAU.77	NA	3.68514	0.001487	8.15527
Contig9-snapTAU.165	NA	3.68291	0.00221843	8.30917
Contig1-snapTAU.385	NA	3.68181	0.00138413	9.27184
Contig7-snapTAU.307	NA	3.68036	0.00154216	8.47715
Contig34-snapTAU.59	ssp-31	3.66256	0.001487	8.8467
Contig22-snapTAU.313	NA	3.65731	0.00140572	8.8622
Contig87-snapTAU.150	NA	3.65385	0.00140572	13.1835
Contig100-snapTAU.51	NA	3.65295	0.00140095	8.72029
Contig2-snapTAU.568	NA	3.64878	0.00138413	8.1724
Contig60-snapTAU.43	W02D7.5	3.64612	0.00305782	9.60123
Contig19-snapTAU.246	NA	3.64031	0.00158101	10.0258
Contig112-snapTAU.61	NA	3.63306	0.00140095	8.57428
Contig75-snapTAU.145	NA	3.6206	0.00363364	8.59979
Contig22-snapTAU.199	T05A7.6	3.61769	0.00138413	8.64772
Contig99-snapTAU.15	ZK354.7	3.60254	0.00169895	9.08661
Contig44-snapTAU.15	NA	3.58412	0.001487	8.72229
Contig44-snapTAU.32	NA	3.57955	0.00141706	8.35511
Contig49-snapTAU.102	NA	3.56479	0.00165882	8.50314
Contig40-snapTAU.163	NA	3.54897	0.00138413	8.21208
Contig65-snapTAU.44	Y1A5A.1	3.5423	0.00159804	9.27853
Contig24-snapTAU.21	wht-4	3.54218	0.00159023	8.1086
Contig56-snapTAU.27	NA	3.5383	0.00138413	10.0791
Contig30-snapTAU.115	NA	3.5298	0.00159648	8.761
Contig34-snapTAU.85	NA	3.5231	0.00168825	8.45092
Contig7-snapTAU.149	NA	3.52009	0.00138413	9.68943
Contig308-snapTAU.3	Y47G6A.13	3.51537	0.00138413	8.28727
Contig260-snapTAU.2	NA	3.50707	0.00144831	8.43461
Contig0-snapTAU.750	NA	3.48448	0.00138413	8.37413
Contig79-snapTAU.90	NA	3.4823	0.00160022	8.7735
Contig2-snapTAU.601	F53B6.4	3.46937	0.00138413	9.05673
Contig3-snapTAU.463	C04G2.9	3.46921	0.00138413	9.2417
Contig31-snapTAU.122	NA	3.46521	0.00253474	13.6231
Contig83-snapTAU.35	NA	3.44699	0.00138413	8.77391
Contig17-snapTAU.320	NA	3.44551	0.00154753	8.70159
Contig11-snapTAU.205	NA	3.43772	0.00140572	8.828
Contig56-snapTAU.126	NA	3.42059	0.00138413	8.5285
Contig1-snapTAU.249	NA	3.38602	0.00158101	9.73351
Contig0-snapTAU.778	Y40H4A.2	3.35262	0.00162414	8.51043
Contig14-snapTAU.253	Y75B7B.1	3.34101	0.00140572	8.20435
Contig46-snapTAU.35	NA	3.34019	0.0015387	8.45779
Contig72-snapTAU.93	NA	3.31676	0.00154753	8.43909
Contig12-snapTAU.75	NA	3.29814	0.0019291	9.28128
Contig40-snapTAU.110	NA	3.28541	0.00140095	8.76102
Contig103-snapTAU.66	frk-1	3.28217	0.00138413	8.21372
Contig174-snapTAU.7	NA	3.27845	0.00470316	8.74616
Contig78-snapTAU.66	NA	3.27299	0.00174263	9.86876
Contig19-snapTAU.239	F23C8.7	3.27083	0.00138413	8.40041
Contig43-snapTAU.155	NA	3.24919	0.00159023	8.97397
Contig34-snapTAU.124	NA	3.24368	0.00138413	8.70851
Contig14-snapTAU.187	R11A8.8	3.24022	0.00140572	8.23665
Contig11-snapTAU.226	NA	3.23954	0.00162414	8.26567
Contig33-snapTAU.9	NA	3.23579	0.00138413	8.18682
Contig35-snapTAU.20	kin-26	3.23031	0.00140095	8.2724
Contig12-snapTAU.430	NA	3.22273	0.00166401	8.21941
Contig33-snapTAU.198	NA	3.20918	0.00499629	8.48805
Contig3-snapTAU.104	NA	3.19674	0.00138413	8.36043
Contig109-snapTAU.31	NA	3.16529	0.0017502	8.8355
Contig16-snapTAU.125	C24H11.2	3.13463	0.00140572	8.35123
Contig304-snapTAU.2	NA	3.12465	0.00162601	8.3908
Contig30-snapTAU.200	NA	3.09923	0.00140572	8.19874
Contig84-snapTAU.50	NA	3.08972	0.00220174	8.63691
Contig23-snapTAU.95	NA	3.08904	0.0015353	9.91766
Contig44-snapTAU.76	NA	3.07681	0.00172474	9.95874
Contig10-snapTAU.396	NA	3.06628	0.00138413	8.11149
Contig10-snapTAU.372	T28H11.7	3.06588	0.00140572	8.34102
Contig37-snapTAU.105	F25B3.4	3.06192	0.0014315	9.31307
Contig26-snapTAU.69	NA	3.04009	0.00221674	8.14367
Contig9-snapTAU.25	NA	3.02467	0.00140095	7.97184
Contig13-snapTAU.35	NA	3.00784	0.00218711	9.60545
Contig448-snapTAU.1	NA	2.99254	0.00138413	8.0142
Contig24-snapTAU.17	NA	2.99067	0.00158101	8.24523
Contig42-snapTAU.220	C10F3.7	2.9865	0.00476999	10.1602
Contig113-snapTAU.31	NA	2.98395	0.00483956	10.5435
Contig89-snapTAU.29	NA	2.98102	0.00140095	8.20996
Contig7-snapTAU.173	NA	2.9781	0.00140572	8.47625
Contig125-snapTAU.26	NA	2.97291	0.00158847	8.64217
Contig48-snapTAU.131	NA	2.97033	0.00140095	8.69545
Contig2-snapTAU.17	NA	2.96162	0.00138413	8.50679
Contig11-snapTAU.568	Y71H2AM.13	2.95511	0.00409289	10.3522
Contig36-snapTAU.278	catp-4	2.94152	0.00140095	7.91702
Contig1-snapTAU.183	NA	2.94002	0.00352437	8.22252
Contig100-snapTAU.109	NA	2.93877	0.00226557	9.11842
Contig40-snapTAU.111	NA	2.93166	0.00207594	8.17769
Contig10-snapTAU.452	NA	2.92927	0.00138413	7.9107
Contig104-snapTAU.126	C18H7.4	2.92791	0.00140095	8.16241
Contig56-snapTAU.202	NA	2.92643	0.00138413	8.00728
Contig36-snapTAU.206	NA	2.92604	0.00140095	8.14308
Contig125-snapTAU.11	C36H8.1	2.9245	0.00138413	8.00464
Contig103-snapTAU.72	NA	2.92259	0.001487	7.80213
Contig2-snapTAU.229	NA	2.90988	0.00154216	9.15798
Contig10-snapTAU.436	NA	2.90927	0.00148054	8.16172
Contig100-snapTAU.108	NA	2.90669	0.00163434	8.26103
Contig31-snapTAU.47	NA	2.89758	0.00148054	7.86569
Contig70-snapTAU.1	NA	2.88344	0.00412964	9.22385
Contig11-snapTAU.131	NA	2.88329	0.00140095	9.56753
Contig70-snapTAU.76	NA	2.88298	0.00656157	10.4387
Contig14-snapTAU.111	NA	2.87992	0.00181583	8.46548
Contig0-snapTAU.783	NA	2.87121	0.00154753	8.0963
Contig48-snapTAU.69	C42C1.9	2.86603	0.00154753	8.08535
Contig5-snapTAU.364	NA	2.86367	0.00310053	11.0133
Contig119-snapTAU.61	spe-41	2.8631	0.00140095	7.97911
Contig0-snapTAU.681	NA	2.86088	0.00600191	8.55216
Contig3-snapTAU.43	NA	2.86071	0.00140572	8.08684
Contig41-snapTAU.69	NA	2.84605	0.00138413	7.70924
Contig48-snapTAU.172	NA	2.84148	0.00147715	8.59232
Contig0-snapTAU.588	NA	2.84146	0.0019534	9.10657
Contig100-snapTAU.61	T03F6.6	2.84024	0.00163632	8.01275
Contig1-snapTAU.324	NA	2.83662	0.00204415	7.82906
Contig14-snapTAU.471	spe-26	2.83109	0.00166443	8.29737
Contig2-snapTAU.426	NA	2.83085	0.00177695	8.41245
Contig211-snapTAU.1	let-363	2.82944	0.00140572	8.01482
Contig23-snapTAU.233	NA	2.82124	0.0024807	9.20014
Contig35-snapTAU.59	NA	2.82096	0.0129605	9.86338
Contig21-snapTAU.214	NA	2.81979	0.00138413	8.3044
Contig34-snapTAU.142	NA	2.8102	0.00138413	8.1416
Contig75-snapTAU.61	NA	2.80559	0.00237488	8.31621
Contig24-snapTAU.214	F54H5.2	2.79668	0.00140095	8.05596
Contig68-snapTAU.121	NA	2.79029	0.001487	9.20276
Contig36-snapTAU.52	NA	2.78233	0.00138413	7.76542
Contig11-snapTAU.385	ZK484.7	2.7816	0.00138413	7.97591
Contig97-snapTAU.131	D2089.2	2.77974	0.00209394	7.82948
Contig75-snapTAU.13	ZK596.2	2.77495	0.00158101	8.0623
Contig104-snapTAU.34	NA	2.77161	0.00625713	8.5272
Contig79-snapTAU.17	NA	2.77138	0.00148054	7.76379
Contig30-snapTAU.225	NA	2.7616	0.00154788	9.77577
Contig244-snapTAU.1	F13B12.4	2.75874	0.00178296	9.39657
Contig40-snapTAU.48	NA	2.75635	0.00158101	7.84903
Contig11-snapTAU.419	NA	2.75618	0.00138413	7.71992
Contig0-snapTAU.534	C47A4.3	2.75594	0.00138413	7.88547
Contig62-snapTAU.99	NA	2.74741	0.00158101	8.29069
Contig21-snapTAU.247	Y18D10A.23	2.74418	0.00194738	8.85351
Contig35-snapTAU.287	NA	2.74395	0.00189331	8.01854
Contig26-snapTAU.214	NA	2.72341	0.00209349	7.94707
Contig13-snapTAU.323	NA	2.7224	0.00172417	8.12067
Contig36-snapTAU.254	NA	2.71885	0.00154753	7.88572
Contig75-snapTAU.16	F18C5.4	2.71046	0.00138413	8.07148
Contig3-snapTAU.82	NA	2.70987	0.00159023	8.06648
Contig99-snapTAU.38	NA	2.70448	0.00273727	9.41761
Contig13-snapTAU.128	NA	2.69927	0.00192874	8.15513
Contig119-snapTAU.36	NA	2.69595	0.00169179	7.58613
Contig48-snapTAU.96	NA	2.69336	0.00174263	7.61409
Contig35-snapTAU.316	NA	2.69268	0.0018693	7.96884
Contig211-snapTAU.3	NA	2.68975	0.00140572	8.01867
Contig44-snapTAU.100	NA	2.68607	0.00153062	7.98136
Contig13-snapTAU.236	NA	2.6743	0.0249293	11.5165
Contig33-snapTAU.82	F53B2.5	2.66442	0.0017502	7.44773
Contig87-snapTAU.85	NA	2.65338	0.00519265	10.5897
Contig76-snapTAU.35	NA	2.65098	0.00181682	9.94369
Contig41-snapTAU.222	NA	2.64692	0.0017124	8.39438
Contig75-snapTAU.74	C18E9.2	2.63582	0.00189331	7.77157
Contig24-snapTAU.112	NA	2.63318	0.00402947	7.9102
Contig26-snapTAU.101	NA	2.62414	0.00298369	7.97751
Contig10-snapTAU.366	NA	2.61654	0.0014315	8.0511
Contig56-snapTAU.150	NA	2.61079	0.00138413	7.96088
Contig113-snapTAU.24	NA	2.61049	0.00140095	8.23631
Contig73-snapTAU.96	NA	2.60957	0.00356466	7.7669
Contig74-snapTAU.35	NA	2.60592	0.00306839	7.61435
Contig10-snapTAU.307	NA	2.60558	0.00154788	8.50303
Contig51-snapTAU.95	NA	2.60423	0.00140572	9.6517
Contig5-snapTAU.491	H12D21.7	2.60384	0.00158101	7.80898
Contig35-snapTAU.113	NA	2.60334	0.0019534	9.29783
Contig87-snapTAU.5	F36H1.12	2.60004	0.00405923	9.76729
Contig61-snapTAU.131	NA	2.59694	0.00188799	7.41732
Contig13-snapTAU.287	NA	2.59298	0.0404093	8.17311
Contig106-snapTAU.23	NA	2.59021	0.00463669	9.89952
Contig12-snapTAU.337	clec-160	2.58617	0.00144831	8.80021
Contig118-snapTAU.28	tag-76	2.57608	0.00168743	10.1761
Contig55-snapTAU.103	NA	2.56098	0.00155396	7.91555
Contig24-snapTAU.72	NA	2.55851	0.00958672	8.09748
Contig6-snapTAU.143	NA	2.55833	0.00138413	8.40488
Contig213-snapTAU.6	NA	2.5579	0.00154753	7.65278
Contig93-snapTAU.46	NA	2.54536	0.00159804	7.66494
Contig5-snapTAU.63	NA	2.54154	0.001487	7.9088
Contig26-snapTAU.144	NA	2.54096	0.00180577	10.525
Contig1-snapTAU.93	NA	2.53762	0.00154753	7.93716
Contig37-snapTAU.210	F27C8.5	2.53159	0.00144831	7.79622
Contig201-snapTAU.2	F13E9.5	2.52722	0.00153073	7.61326
Contig104-snapTAU.77	NA	2.5246	0.0016336	7.47603
Contig13-snapTAU.388	NA	2.52173	0.00138413	7.83836
Contig87-snapTAU.123	C08F8.6	2.52062	0.00138413	8.35342
Contig119-snapTAU.7	Y61A9LA.10	2.51855	0.00162323	7.75842
Contig62-snapTAU.30	F42C5.5	2.51265	0.00141706	8.30869
Contig42-snapTAU.264	NA	2.50548	0.00140322	8.20804
Contig21-snapTAU.301	NA	2.50341	0.00140095	7.85537
Contig320-snapTAU.2	NA	2.50272	0.00139063	7.80463
Contig21-snapTAU.47	NA	2.50169	0.00232259	7.70664
Contig3-snapTAU.414	NA	2.49455	0.00138413	8.16667
Contig65-snapTAU.68	NA	2.49276	0.00211532	7.58643
Contig126-snapTAU.64	C17H12.3	2.48541	0.00158101	7.60466
Contig18-snapTAU.249	NA	2.48478	0.0176926	9.62848
Contig22-snapTAU.73	NA	2.47589	0.00138413	7.89108
Contig14-snapTAU.303	NA	2.46794	0.00176674	8.04826
Contig9-snapTAU.106	NA	2.46543	0.00140572	8.16826
Contig31-snapTAU.60	NA	2.46498	0.00330796	7.65126
Contig39-snapTAU.40	NA	2.46349	0.00423687	9.11163
Contig17-snapTAU.56	NA	2.45803	0.0130819	11.8911
Contig22-snapTAU.148	NA	2.45558	0.00256661	9.077
Contig35-snapTAU.138	NA	2.45061	0.0015353	7.92842
Contig106-snapTAU.75	NA	2.45029	0.00138413	8.55385
Contig88-snapTAU.72	NA	2.44889	0.00205866	7.65058
Contig21-snapTAU.176	NA	2.44563	0.00140095	7.72911
Contig2-snapTAU.355	C39H7.1	2.44304	0.00138413	8.10485
Contig34-snapTAU.123	NA	2.44221	0.00242351	8.25556
Contig21-snapTAU.332	K11C4.1	2.42716	0.0013867	7.82725
Contig104-snapTAU.30	NA	2.42492	0.00174553	7.71741
Contig21-snapTAU.280	NA	2.42378	0.00162601	8.117
Contig9-snapTAU.157	NA	2.42093	0.00148054	7.80378
Contig67-snapTAU.152	NA	2.41868	0.00177695	10.5566
Contig44-snapTAU.41	NA	2.41305	0.0014315	7.60667
Contig3-snapTAU.531	NA	2.40565	0.00160022	7.66029
Contig89-snapTAU.2	NA	2.40528	0.00140227	7.82451
Contig42-snapTAU.262	NA	2.39786	0.00677738	8.35888
Contig45-snapTAU.168	M7.12	2.39522	0.00324604	9.87366
Contig36-snapTAU.58	NA	2.39101	0.00162323	7.82577
Contig2-snapTAU.47	NA	2.38331	0.0027932	10.4086
Contig50-snapTAU.27	asns-2	2.37819	0.00344675	9.31713
Contig0-snapTAU.467	NA	2.37682	0.00308905	8.19321
Contig115-snapTAU.41	NA	2.37364	0.0014315	11.2451
Contig62-snapTAU.70	NA	2.37281	0.00140572	7.54613
Contig122-snapTAU.13	NA	2.36686	0.00138631	7.60071
Contig1-snapTAU.156	NA	2.35967	0.00393041	10.099
Contig11-snapTAU.74	NA	2.35493	0.00329021	7.79966
Contig31-snapTAU.232	dct-9	2.35132	0.00248337	7.69751
Contig103-snapTAU.31	NA	2.34973	0.00176975	7.65391
Contig4-snapTAU.213	NA	2.34573	0.00144831	10.1442
Contig17-snapTAU.254	NA	2.34519	0.001487	7.83296
Contig114-snapTAU.55	NA	2.34327	0.00316201	8.38557
Contig127-snapTAU.19	NA	2.33934	0.0022497	9.19258
Contig13-snapTAU.305	NA	2.3392	0.00158938	7.72866
Contig18-snapTAU.89	NA	2.3377	0.00158101	7.50586
Contig12-snapTAU.4	NA	2.33743	0.0057415	10.0959
Contig36-snapTAU.35	F59A6.4	2.33416	0.00345685	9.2569
Contig24-snapTAU.205	NA	2.33332	0.00213844	7.68804
Contig52-snapTAU.16	NA	2.3298	0.00582564	9.43756
Contig197-snapTAU.7	NA	2.32751	0.00138413	7.44204
Contig97-snapTAU.117	F07F6.1	2.31806	0.00140095	8.23613
Contig22-snapTAU.157	NA	2.31672	0.00140095	7.5458
Contig103-snapTAU.55	NA	2.31547	0.00140095	7.56398
Contig5-snapTAU.69	NA	2.31332	0.00516654	8.84026
Contig104-snapTAU.31	NA	2.31255	0.00171912	8.08359
Contig3-snapTAU.9	NA	2.31222	0.00199725	8.74595
Contig22-snapTAU.122	NA	2.3094	0.00140095	7.44855
Contig16-snapTAU.233	NA	2.30605	0.00168685	7.67103
Contig20-snapTAU.37	NA	2.30271	0.00418606	9.45713
Contig0-snapTAU.652	NA	2.30256	0.00140095	8.84959
Contig62-snapTAU.22	NA	2.3013	0.00140572	7.73013
Contig120-snapTAU.53	NA	2.30063	0.00229313	7.68607
Contig30-snapTAU.265	NA	2.29853	0.0019836	9.94682
Contig33-snapTAU.73	NA	2.2978	0.00140095	9.69312
Contig24-snapTAU.71	NA	2.29563	0.0106573	8.29719
Contig23-snapTAU.134	NA	2.28808	0.0192385	8.87133
Contig27-snapTAU.77	Y39F10A.3	2.28719	0.00158101	8.14197
Contig28-snapTAU.355	NA	2.28177	0.00316133	8.71442
Contig81-snapTAU.93	NA	2.27988	0.01111	8.1141
Contig42-snapTAU.227	NA	2.27666	0.00534379	10.92
Contig20-snapTAU.223	NA	2.27377	0.0080528	8.51897
Contig39-snapTAU.200	NA	2.26607	0.0044806	9.48658
Contig74-snapTAU.95	NA	2.26447	0.00224129	7.58362
Contig99-snapTAU.6	NA	2.26297	0.00209316	10.6139
Contig31-snapTAU.49	NA	2.26281	0.00189331	7.49839
Contig105-snapTAU.79	NA	2.26048	0.00155707	7.4885
Contig41-snapTAU.1	NA	2.25666	0.00300405	7.59152
Contig0-snapTAU.747	NA	2.25565	0.00142269	7.66922
Contig26-snapTAU.21	NA	2.25508	0.00150441	7.74528
Contig13-snapTAU.193	NA	2.25217	0.0019534	7.4146
Contig53-snapTAU.114	NA	2.25149	0.00209394	7.53411
Contig44-snapTAU.67	F38A1.8	2.25001	0.00165374	8.18558
Contig36-snapTAU.93	phy-3	2.24815	0.00226229	8.76458
Contig20-snapTAU.4	NA	2.24689	0.00140572	8.37394
Contig10-snapTAU.418	NA	2.24189	0.00196498	7.39107
Contig17-snapTAU.264	NA	2.23892	0.00303412	8.37979
Contig42-snapTAU.228	NA	2.23819	0.00734147	11.1866
Contig5-snapTAU.347	NA	2.23724	0.00293433	7.5346
Contig74-snapTAU.69	Y71H2AM.12	2.23648	0.00207618	8.34438
Contig24-snapTAU.222	Y57G11C.48	2.23572	0.00174626	8.25399
Contig77-snapTAU.102	NA	2.23311	0.00158101	9.0396
Contig35-snapTAU.30	NA	2.22977	0.00408656	7.3845
Contig56-snapTAU.51	NA	2.2222	0.00633803	9.82323
Contig113-snapTAU.45	NA	2.22176	0.00141706	8.05445
Contig6-snapTAU.6	NA	2.21889	0.0024807	9.31426
Contig7-snapTAU.269	NA	2.21669	0.00501747	7.66219
Contig314-snapTAU.5	NA	2.21538	0.00195151	7.60111
Contig14-snapTAU.418	ZC250.5	2.21508	0.00181682	7.7139
Contig7-snapTAU.282	NA	2.21305	0.0015387	7.66227
Contig26-snapTAU.36	NA	2.21257	0.00296994	7.74118
Contig11-snapTAU.72	F53B6.7	2.20748	0.00158101	7.44253
Contig86-snapTAU.97	NA	2.20718	0.00187934	7.58078
Contig87-snapTAU.54	NA	2.20676	0.00330796	7.63957
Contig10-snapTAU.66	NA	2.20491	0.00198763	10.2747
Contig39-snapTAU.194	NA	2.2019	0.00180344	9.60003
Contig28-snapTAU.241	NA	2.19882	0.00231604	8.77861
Contig82-snapTAU.35	oac-9	2.19244	0.00337712	7.54493
Contig6-snapTAU.298	NA	2.1892	0.00173555	7.53207
Contig45-snapTAU.54	NA	2.18896	0.00433325	9.94439
Contig14-snapTAU.371	NA	2.18753	0.00154753	8.13458
Contig122-snapTAU.55	NA	2.18196	0.001487	7.78111
Contig6-snapTAU.321	NA	2.18128	0.00324583	9.48934
Contig56-snapTAU.61	K06A4.7	2.18114	0.00159023	9.31567
Contig82-snapTAU.13	NA	2.18084	0.00154753	10.3564
Contig22-snapTAU.150	NA	2.18032	0.0173893	7.91674
Contig11-snapTAU.76	NA	2.17983	0.00171274	7.85499
Contig7-snapTAU.7	NA	2.17924	0.00154753	9.61789
Contig139-snapTAU.11	Y67A10A.10	2.17526	0.00211575	10.7959
Contig25-snapTAU.29	NA	2.17328	0.00172092	7.69163
Contig116-snapTAU.88	NA	2.17149	0.00611836	8.99289
Contig2-snapTAU.46	NA	2.16958	0.00554573	10.1953
Contig88-snapTAU.55	NA	2.16802	0.00244966	7.87817
Contig9-snapTAU.149	NA	2.16681	0.00172697	7.52085
Contig16-snapTAU.152	NA	2.16348	0.00153073	7.41608
Contig174-snapTAU.19	NA	2.16069	0.00163632	7.32777
Contig62-snapTAU.28	NA	2.15766	0.00154753	7.85253
Contig36-snapTAU.153	NA	2.15698	0.00163434	7.56635
Contig103-snapTAU.87	vps-34	2.15694	0.001487	9.81961
Contig7-snapTAU.112	pcs-1	2.15677	0.00194615	10.4678
Contig11-snapTAU.402	NA	2.15469	0.00196417	9.37347
Contig21-snapTAU.225	NA	2.15356	0.00206524	7.61485
Contig20-snapTAU.105	NA	2.1515	0.00460698	9.23172
Contig14-snapTAU.120	NA	2.14771	0.0082003	10.0912
Contig37-snapTAU.200	R09E10.6	2.14681	0.00154753	7.44721
Contig1-snapTAU.342	NA	2.14586	0.00155445	8.25074
Contig36-snapTAU.246	NA	2.14404	0.00182026	7.63519
Contig31-snapTAU.105	NA	2.14295	0.00378623	7.377
Contig67-snapTAU.192	NA	2.14049	0.0019534	9.27497
Contig116-snapTAU.42	NA	2.13842	0.00467893	9.56269
Contig13-snapTAU.403	K07A1.5	2.13794	0.00153568	8.21816
Contig61-snapTAU.55	B0393.4	2.13429	0.00154753	7.34309
Contig37-snapTAU.212	NA	2.13411	0.00352876	7.68564
Contig2-snapTAU.37	NA	2.13366	0.00277877	7.43656
Contig34-snapTAU.171	NA	2.12763	0.00154216	7.44781
Contig85-snapTAU.18	NA	2.12683	0.00276906	7.45673
Contig22-snapTAU.144	NA	2.12354	0.00767549	7.4006
Contig125-snapTAU.87	NA	2.12277	0.00318815	8.16621
Contig12-snapTAU.398	NA	2.12177	0.00776695	9.71716
Contig115-snapTAU.42	NA	2.12039	0.00169405	9.08099
Contig6-snapTAU.216	NA	2.1187	0.00194113	7.63391
Contig21-snapTAU.272	NA	2.11576	0.001653	7.53858
Contig200-snapTAU.8	NA	2.11512	0.00252532	9.69552
Contig37-snapTAU.217	tbh-1	2.11428	0.00149774	9.8334
Contig35-snapTAU.69	F25H5.7	2.11204	0.00196701	8.51526
Contig67-snapTAU.34	NA	2.11069	0.00172526	9.18047
Contig78-snapTAU.3	NA	2.10864	0.00154753	8.92072
Contig71-snapTAU.92	NA	2.10443	0.00352422	10.0283
Contig13-snapTAU.460	kin-24	2.10225	0.00193909	7.64031
Contig24-snapTAU.305	NA	2.10188	0.00168685	9.07822
Contig18-snapTAU.179	NA	2.10187	0.00313923	7.67318
Contig201-snapTAU.1	NA	2.10158	0.00375684	7.64509
Contig23-snapTAU.34	NA	2.1015	0.0093552	9.87425
Contig7-snapTAU.20	NA	2.10148	0.00158101	7.19124
Contig21-snapTAU.325	NA	2.09522	0.00154753	7.66422
Contig9-snapTAU.269	NA	2.09214	0.00165882	7.33932
Contig30-snapTAU.301	NA	2.08901	0.00484017	10.7523
Contig24-snapTAU.64	NA	2.08866	0.00188799	9.7642
Contig52-snapTAU.23	NA	2.08785	0.00165608	11.0289
Contig36-snapTAU.44	NA	2.0861	0.00214704	7.42806
Contig12-snapTAU.143	NA	2.08316	0.00217484	8.49525
Contig174-snapTAU.16	NA	2.08235	0.0017799	9.83966
Contig11-snapTAU.386	gly-8	2.08233	0.00191757	10.7275
Contig34-snapTAU.47	NA	2.08204	0.00260709	9.59279
Contig22-snapTAU.220	asah-1	2.08033	0.0021259	9.75972
Contig14-snapTAU.175	K09H11.1	2.07996	0.0101659	10.3714
Contig34-snapTAU.122	NA	2.07976	0.00144831	7.41845
Contig18-snapTAU.248	NA	2.07907	0.00160567	9.39247
Contig7-snapTAU.496	NA	2.07844	0.00221067	7.3752
Contig79-snapTAU.10	W06D4.2	2.0771	0.00154753	7.69959
Contig0-snapTAU.547	NA	2.07622	0.00179371	7.42158
Contig12-snapTAU.201	NA	2.07362	0.0110205	13.3264
Contig36-snapTAU.176	NA	2.07253	0.0018483	8.71247
Contig12-snapTAU.357	C46A5.4	2.06987	0.00264742	10.3062
Contig10-snapTAU.406	Y106G6D.8	2.06887	0.00245892	9.6329
Contig10-snapTAU.409	NA	2.0687	0.00248337	10.2383
Contig100-snapTAU.113	NA	2.0679	0.00180577	8.37952
Contig47-snapTAU.22	F55A11.11	2.06737	0.00160567	7.62661
Contig87-snapTAU.42	NA	2.06509	0.00221647	7.5162
Contig13-snapTAU.173	NA	2.05729	0.00174553	9.18864
Contig58-snapTAU.114	NA	2.05703	0.00248356	7.74831
Contig10-snapTAU.432	NA	2.05702	0.00154753	7.51273
Contig35-snapTAU.148	F56F3.4	2.05562	0.00318598	9.75272
Contig70-snapTAU.64	NA	2.05431	0.0116668	9.77998
Contig35-snapTAU.167	F22B7.9	2.0516	0.00213	10.7986
Contig75-snapTAU.90	NA	2.04945	0.00168836	8.37089
Contig106-snapTAU.35	NA	2.04748	0.00528145	9.8722
Contig36-snapTAU.97	NA	2.04514	0.00219093	7.95079
Contig10-snapTAU.500	NA	2.03639	0.00275724	8.88952
Contig13-snapTAU.229	NA	2.02924	0.00158101	8.16001
Contig7-snapTAU.395	cat-2	2.02561	0.00468951	9.03709
Contig13-snapTAU.63	NA	2.02558	0.00263824	10.8522
Contig49-snapTAU.42	NA	2.02498	0.0015587	7.3614
Contig174-snapTAU.8	NA	2.02269	0.00406194	9.44084
Contig10-snapTAU.410	NA	2.02049	0.00355051	10.2843
Contig33-snapTAU.35	C50D2.2	2.02016	0.00162414	8.55356
Contig77-snapTAU.136	NA	2.01887	0.00190584	10.3069
Contig67-snapTAU.166	NA	2.01526	0.00154753	8.88584
Contig51-snapTAU.49	NA	2.01253	0.00154788	7.69697
Contig17-snapTAU.343	NA	2.01198	0.00196623	9.53177
Contig35-snapTAU.168	Y47D3A.22	2.01143	0.00187934	7.46709
Contig27-snapTAU.50	NA	2.00755	0.00175338	7.40592
Contig114-snapTAU.50	NA	2.00754	0.00749418	9.13132
Contig73-snapTAU.19	NA	2.00627	0.00175638	8.9884
Contig22-snapTAU.62	NA	2.00623	0.00242598	7.39797
Contig36-snapTAU.213	NA	2.00612	0.0336137	8.13752
Contig24-snapTAU.283	NA	2.00318	0.0149315	8.54643
Contig47-snapTAU.151	ttr-46	2.00227	0.00181433	10.8713
Contig98-snapTAU.6	NA	2.00184	0.00146457	9.68344
Contig31-snapTAU.254	F23F1.2	2.00183	0.0387988	12.7112
Contig22-snapTAU.110	NA	2.00116	0.00222474	9.51252
Contig19-snapTAU.279	F58E6.12	1.99824	0.00339886	7.80783
Contig12-snapTAU.543	R10H10.4	1.9948	0.00163434	7.55776
Contig18-snapTAU.131	NA	1.9946	0.00168825	7.49022
Contig18-snapTAU.246	NA	1.99323	0.00184701	9.03826
Contig74-snapTAU.81	NA	1.99113	0.00174553	10.2098
Contig2-snapTAU.133	NA	1.99068	0.00175638	7.42747
Contig71-snapTAU.129	NA	1.98895	0.00226907	7.71259
Contig67-snapTAU.29	NA	1.98894	0.00194738	9.45803
Contig48-snapTAU.6	NA	1.98869	0.00614539	9.4959
Contig42-snapTAU.41	NA	1.98723	0.00330796	9.90163
Contig3-snapTAU.517	NA	1.98568	0.00164796	7.53612
Contig5-snapTAU.329	NA	1.98437	0.00463852	9.66042
Contig47-snapTAU.112	NA	1.983	0.00308464	7.36081
Contig68-snapTAU.154	NA	1.98191	0.00154753	8.97279
Contig7-snapTAU.209	NA	1.97959	0.0021022	7.31449
Contig5-snapTAU.321	F13D12.9	1.97704	0.00764891	11.8254
Contig75-snapTAU.173	oig-2	1.97635	0.00206702	9.63103
Contig54-snapTAU.72	NA	1.9763	0.00187542	10.3035
Contig19-snapTAU.73	M60.4	1.9751	0.00159023	10.0731
Contig35-snapTAU.106	W01B6.2	1.97449	0.00343567	8.29804
Contig87-snapTAU.45	NA	1.97436	0.00187553	9.89751
Contig139-snapTAU.61	C15F1.5	1.97186	0.00154753	7.37726
Contig115-snapTAU.40	NA	1.96849	0.00274937	10.1776
Contig485-snapTAU.2	NA	1.96686	0.00319246	7.45405
Contig82-snapTAU.45	NA	1.96191	0.00190584	7.43725
Contig115-snapTAU.44	NA	1.95979	0.00158101	9.40718
Contig36-snapTAU.233	NA	1.95914	0.00168825	7.32754
Contig32-snapTAU.153	NA	1.95804	0.00206243	7.79162
Contig68-snapTAU.120	NA	1.95533	0.0079092	9.72753
Contig87-snapTAU.80	NA	1.95487	0.00299513	7.89458
Contig130-snapTAU.47	NA	1.95471	0.004345	11.6245
Contig6-snapTAU.140	NA	1.95052	0.00205241	8.21265
Contig120-snapTAU.44	NA	1.94761	0.00223419	9.92923
Contig22-snapTAU.155	NA	1.94648	0.00226507	7.57936
Contig109-snapTAU.20	NA	1.94414	0.00280492	7.32748
Contig19-snapTAU.49	NA	1.94296	0.0137869	7.65733
Contig20-snapTAU.85	NA	1.942	0.00155832	7.38189
Contig41-snapTAU.209	C54D10.13	1.9413	0.0026928	9.82042
Contig42-snapTAU.226	NA	1.94003	0.00322969	8.6862
Contig58-snapTAU.2	NA	1.93916	0.00156336	8.50046
Contig42-snapTAU.229	NA	1.93614	0.00174553	9.38456
Contig76-snapTAU.62	NA	1.93506	0.00162601	7.50688
Contig45-snapTAU.239	NA	1.93428	0.00585507	10.6788
Contig4-snapTAU.127	NA	1.93404	0.00289598	10.9007
Contig97-snapTAU.43	NA	1.93153	0.00223419	9.4333
Contig20-snapTAU.181	F21F3.2	1.93134	0.00158101	7.28814
Contig1-snapTAU.538	NA	1.93051	0.00219408	9.74726
Contig101-snapTAU.59	NA	1.92934	0.0015592	9.00739
Contig12-snapTAU.387	NA	1.92919	0.00158101	8.35425
Contig20-snapTAU.231	NA	1.92877	0.00281694	7.62169
Contig56-snapTAU.124	NA	1.92489	0.00158847	7.40233
Contig43-snapTAU.44	NA	1.92386	0.00209972	8.57206
Contig56-snapTAU.117	NA	1.92257	0.00158975	7.26761
Contig42-snapTAU.32	NA	1.92096	0.00169179	10.0124
Contig47-snapTAU.184	NA	1.91959	0.00227924	7.46595
Contig2-snapTAU.380	F56B3.6	1.91896	0.0018867	7.41807
Contig3146-snapTAU.1	NA	1.91799	0.00251255	7.36662
Contig99-snapTAU.25	NA	1.91512	0.00393182	8.77817
Contig13-snapTAU.285	NA	1.9147	0.00487909	7.54418
Contig13-snapTAU.365	F44D12.4	1.91399	0.001487	7.62393
Contig75-snapTAU.69	NA	1.91399	0.00391905	7.58678
Contig70-snapTAU.12	NA	1.91197	0.00474719	7.33606
Contig45-snapTAU.109	NA	1.90943	0.00376158	10.2348
Contig19-snapTAU.8	NA	1.90695	0.00154753	7.822
Contig13-snapTAU.62	R57.1	1.90688	0.00202438	10.233
Contig39-snapTAU.147	NA	1.90323	0.00310853	7.25314
Contig47-snapTAU.153	NA	1.89996	0.00206627	8.91377
Contig45-snapTAU.183	NA	1.89934	0.00652537	10.0201
Contig140-snapTAU.35	acdh-6	1.89775	0.00462839	10.3073
Contig0-snapTAU.613	NA	1.89589	0.00180344	7.29495
Contig3-snapTAU.333	NA	1.89248	0.00166018	7.17064
Contig38-snapTAU.10	NA	1.89225	0.001487	7.30977
Contig110-snapTAU.15	NA	1.89214	0.001825	7.45694
Contig20-snapTAU.32	NA	1.89182	0.00514702	7.23441
Contig37-snapTAU.164	nhx-9	1.89054	0.00231575	9.43843
Contig45-snapTAU.186	NA	1.88944	0.00283252	10.1602
Contig14-snapTAU.477	NA	1.88917	0.00154753	7.19084
Contig12-snapTAU.199	NA	1.88914	0.00279125	8.71199
Contig10-snapTAU.335	NA	1.88817	0.00158101	7.3258
Contig43-snapTAU.220	NA	1.88774	0.00293411	11.597
Contig13-snapTAU.153	NA	1.88636	0.00275281	8.67752
Contig22-snapTAU.81	NA	1.88616	0.0107956	10.0728
Contig124-snapTAU.30	NA	1.88596	0.00266454	9.69658
Contig2-snapTAU.381	F28E10.4	1.88461	0.00251677	8.75766
Contig22-snapTAU.154	NA	1.88373	0.0018483	9.78849
Contig100-snapTAU.20	tfg-1	1.8813	0.00154753	7.39588
Contig0-snapTAU.240	NA	1.88026	0.00177792	9.79685
Contig68-snapTAU.127	F54F11.2	1.87968	0.0046683	8.56822
Contig25-snapTAU.120	NA	1.87907	0.00408344	10.7438
Contig56-snapTAU.147	NA	1.87635	0.00155396	9.88111
Contig86-snapTAU.110	NA	1.87521	0.00472944	9.94048
Contig103-snapTAU.121	NA	1.87456	0.001487	7.18957
Contig181-snapTAU.18	NA	1.87173	0.0019534	7.51188
Contig80-snapTAU.10	NA	1.87158	0.00217434	7.31655
Contig47-snapTAU.152	ttr-51	1.86936	0.00372646	10.9093
Contig6-snapTAU.413	F13H8.1	1.86578	0.00160567	9.46866
Contig312-snapTAU.1	F56F4.3	1.86552	0.00162336	7.4176
Contig14-snapTAU.484	NA	1.86521	0.00158101	7.86082
Contig14-snapTAU.295	try-5	1.86419	0.0049679	10.8219
Contig71-snapTAU.125	NA	1.8636	0.00170846	8.5511
Contig71-snapTAU.76	NA	1.86308	0.021064	8.03437
Contig106-snapTAU.53	NA	1.86265	0.0126485	9.81602
Contig47-snapTAU.191	NA	1.86215	0.00690005	9.29459
Contig56-snapTAU.108	NA	1.86111	0.0039327	9.42271
Contig120-snapTAU.22	NA	1.8606	0.0019836	7.33328
Contig77-snapTAU.116	NA	1.85992	0.00269544	10.4697
Contig49-snapTAU.90	NA	1.85713	0.00217434	7.24303
Contig151-snapTAU.3	NA	1.8508	0.00160022	8.67131
Contig21-snapTAU.60	NA	1.84957	0.00189704	7.32831
Contig23-snapTAU.6	NA	1.8493	0.00303977	10.1168
Contig20-snapTAU.169	NA	1.84864	0.00178345	10.1826
Contig57-snapTAU.97	NA	1.84841	0.00228391	9.03765
Contig54-snapTAU.13	NA	1.84618	0.00205866	9.64309
Contig36-snapTAU.2	atf-2	1.84366	0.0103596	7.79525
Contig3-snapTAU.217	NA	1.84242	0.00156386	7.49231
Contig29-snapTAU.62	NA	1.84226	0.0201489	7.81827
Contig60-snapTAU.81	R07E5.6	1.83789	0.0034714	7.14203
Contig19-snapTAU.19	NA	1.83584	0.00176441	10.5133
Contig47-snapTAU.59	NA	1.83411	0.00414604	7.32941
Contig1-snapTAU.94	NA	1.83129	0.00269733	9.19272
Contig11-snapTAU.443	tpst-1	1.83121	0.00222703	7.13623
Contig17-snapTAU.261	NA	1.83107	0.010207	7.79283
Contig0-snapTAU.227	NA	1.82905	0.0019836	7.26451
Contig23-snapTAU.147	NA	1.82849	0.00174553	11.3216
Contig1173-snapTAU.1	NA	1.82786	0.00153785	7.10477
Contig38-snapTAU.127	NA	1.82689	0.00757599	7.89333
Contig11-snapTAU.104	Y51B9A.6	1.82651	0.00155396	7.44792
Contig34-snapTAU.137	NA	1.82453	0.00185103	7.47741
Contig41-snapTAU.208	Y37E11AL.2	1.82366	0.0019287	7.29854
Contig39-snapTAU.202	NA	1.82163	0.00160567	7.41996
Contig11-snapTAU.198	T04F3.3	1.82094	0.00158101	7.62436
Contig10-snapTAU.435	NA	1.81987	0.00217796	8.86762
Contig43-snapTAU.29	NA	1.81643	0.00158101	11.321
Contig19-snapTAU.120	Y53F4B.9	1.8144	0.00627994	7.39395
Contig47-snapTAU.189	NA	1.81417	0.00411032	9.22053
Contig8-snapTAU.320	NA	1.81392	0.00160567	10.674
Contig10-snapTAU.352	F38H4.4	1.8123	0.00174626	7.31349
Contig10-snapTAU.378	NA	1.80863	0.00154311	7.26746
Contig104-snapTAU.70	NA	1.80831	0.00215499	7.48262
Contig12-snapTAU.95	NA	1.80653	0.00569172	8.82268
Contig54-snapTAU.87	alh-13	1.80478	0.00162601	10.2555
Contig52-snapTAU.91	NA	1.80258	0.00330796	8.4665
Contig44-snapTAU.202	K09A9.6	1.80013	0.00196498	7.22815
Contig27-snapTAU.147	NA	1.79989	0.00569474	7.42449
Contig42-snapTAU.234	F59B1.2	1.79779	0.0026115	12.5863
Contig0-snapTAU.423	F46B6.9	1.79695	0.0094057	7.86368
Contig60-snapTAU.28	NA	1.79082	0.00198716	7.3597
Contig58-snapTAU.55	NA	1.78555	0.00154753	8.24394
Contig57-snapTAU.133	NA	1.78372	0.00187542	8.95284
Contig12-snapTAU.269	NA	1.78278	0.00352697	9.80789
Contig60-snapTAU.111	NA	1.78246	0.0123149	8.78215
Contig24-snapTAU.169	NA	1.78236	0.00154753	7.09456
Contig10-snapTAU.408	NA	1.78161	0.0070649	9.6363
Contig12-snapTAU.55	NA	1.78107	0.00574243	9.02023
Contig61-snapTAU.43	NA	1.77791	0.00165882	7.1098
Contig92-snapTAU.72	NA	1.77775	0.00160567	7.30981
Contig28-snapTAU.23	NA	1.775	0.00487395	7.52859
Contig104-snapTAU.29	NA	1.77478	0.00391479	9.88568
Contig145-snapTAU.26	NA	1.77447	0.0331464	10.2306
Contig120-snapTAU.32	NA	1.77342	0.00174553	7.46122
Contig197-snapTAU.12	NA	1.77216	0.00154753	7.31536
Contig96-snapTAU.46	cdd-2	1.7709	0.00160578	10.1675
Contig195-snapTAU.5	NA	1.77077	0.00742997	9.79421
Contig3-snapTAU.105	NA	1.7702	0.00531472	7.22711
Contig24-snapTAU.93	NA	1.77004	0.00590216	9.41733
Contig51-snapTAU.94	NA	1.76922	0.00596063	12.4826
Contig11-snapTAU.45	NA	1.76734	0.0020072	10.4238
Contig67-snapTAU.141	NA	1.76537	0.0035423	13.9681
Contig31-snapTAU.143	NA	1.76445	0.0021949	7.3424
Contig62-snapTAU.131	NA	1.76336	0.00254463	9.74492
Contig43-snapTAU.129	NA	1.76237	0.00221067	10.2198
Contig18-snapTAU.132	NA	1.76151	0.00159023	7.49349
Contig31-snapTAU.301	NA	1.76114	0.00826144	11.0142
Contig0-snapTAU.477	NA	1.76033	0.00155396	8.58064
Contig45-snapTAU.191	NA	1.7603	0.00574391	9.51322
Contig961-snapTAU.1	NA	1.75878	0.00218649	8.58576
Contig0-snapTAU.504	F20G2.3	1.75822	0.00162867	9.52643
Contig25-snapTAU.17	NA	1.75644	0.00154753	7.29904
Contig56-snapTAU.59	NA	1.75594	0.00332531	9.20915
Contig75-snapTAU.115	F53C11.9	1.75549	0.00386282	8.41057
Contig29-snapTAU.167	aman-2	1.75262	0.00285339	10.0298
Contig81-snapTAU.64	NA	1.75184	0.00431875	8.94036
Contig14-snapTAU.52	NA	1.75126	0.00418556	9.87599
Contig50-snapTAU.25	otpl-3	1.7512	0.00251255	9.09189
Contig15-snapTAU.298	F47B7.1	1.74903	0.00158101	10.1362
Contig37-snapTAU.240	C01B10.4	1.74719	0.0219114	10.7899
Contig30-snapTAU.63	NA	1.74705	0.00158101	7.35859
Contig5-snapTAU.236	F58G1.3	1.74527	0.00394789	7.41841
Contig127-snapTAU.66	NA	1.74465	0.00655595	9.00259
Contig102-snapTAU.47	NA	1.74348	0.00333208	7.50076
Contig36-snapTAU.42	NA	1.74148	0.00356794	7.1432
Contig30-snapTAU.9	W02G9.4	1.73932	0.00282428	9.4548
Contig20-snapTAU.128	NA	1.73777	0.00276039	9.61647
Contig106-snapTAU.29	NA	1.73712	0.00187934	8.88232
Contig2-snapTAU.243	NA	1.73658	0.00197622	9.78146
Contig10-snapTAU.71	NA	1.73626	0.0186049	10.2505
Contig31-snapTAU.253	NA	1.73612	0.00158847	7.10519
Contig56-snapTAU.192	cah-5	1.73545	0.00160567	10.1999
Contig235-snapTAU.3	NA	1.73354	0.00463408	9.65379
Contig199-snapTAU.5	NA	1.73221	0.00311049	9.2018
Contig7-snapTAU.375	NA	1.73168	0.00792995	7.05997
Contig2-snapTAU.127	NA	1.73103	0.00238088	8.0553
Contig93-snapTAU.32	NA	1.73045	0.00757599	9.48734
Contig70-snapTAU.4	NA	1.72911	0.00314785	9.60911
Contig76-snapTAU.85	NA	1.72872	0.00268869	9.2746
Contig126-snapTAU.56	NA	1.72593	0.00379675	7.25158
Contig20-snapTAU.91	D2063.3	1.72558	0.00244966	7.42268
Contig14-snapTAU.64	tag-290	1.7253	0.00227278	9.62991
Contig14-snapTAU.170	NA	1.72324	0.00175906	8.13145
Contig15-snapTAU.230	NA	1.72096	0.00293114	7.31654
Contig93-snapTAU.30	NA	1.72047	0.00546441	8.42786
Contig89-snapTAU.80	NA	1.72038	0.00190584	8.69993
Contig36-snapTAU.81	NA	1.71933	0.00280918	9.97708
Contig126-snapTAU.15	NA	1.71881	0.0139765	9.24643
Contig27-snapTAU.26	NA	1.71774	0.00160567	7.20183
Contig80-snapTAU.81	NA	1.71749	0.00435098	10.1335
Contig70-snapTAU.56	NA	1.71733	0.00171274	7.13412
Contig14-snapTAU.223	NA	1.71466	0.00320145	10.5783
Contig60-snapTAU.42	NA	1.71384	0.00289866	7.32351
Contig12-snapTAU.555	NA	1.71346	0.0078968	8.0642
Contig12-snapTAU.407	NA	1.71301	0.00284837	10.1803
Contig181-snapTAU.9	NA	1.71292	0.00391479	7.53094
Contig41-snapTAU.210	NA	1.71262	0.0018483	9.91835
Contig14-snapTAU.422	NA	1.71119	0.00165882	8.05435
Contig12-snapTAU.415	NA	1.70805	0.0015592	9.6102
Contig65-snapTAU.33	NA	1.70685	0.0016336	7.12813
Contig24-snapTAU.299	NA	1.70583	0.00387929	8.84433
Contig7-snapTAU.254	NA	1.70518	0.00630532	7.21581
Contig2-snapTAU.394	NA	1.70514	0.00170876	10.0935
Contig76-snapTAU.123	NA	1.70289	0.00222474	7.08671
Contig136-snapTAU.12	NA	1.70231	0.00449456	11.0462
Contig5-snapTAU.137	NA	1.70141	0.00166303	9.92005
Contig122-snapTAU.54	NA	1.70084	0.00160022	9.6307
Contig97-snapTAU.71	cex-2	1.69919	0.00523119	9.3499
Contig27-snapTAU.44	NA	1.69844	0.00218711	7.16707
Contig24-snapTAU.263	shn-1	1.6972	0.00175906	8.9674
Contig119-snapTAU.20	NA	1.69618	0.0146512	9.45625
Contig13-snapTAU.200	NA	1.69618	0.00168836	7.76936
Contig41-snapTAU.109	C09D4.3	1.69427	0.00254463	7.29805
Contig28-snapTAU.177	NA	1.69398	0.00207594	9.13359
Contig87-snapTAU.121	NA	1.69181	0.0022349	7.23003
Contig37-snapTAU.175	NA	1.69089	0.00274849	8.50813
Contig1-snapTAU.260	F52F12.8	1.6908	0.00437733	7.26119
Contig26-snapTAU.114	NA	1.69065	0.00158101	7.45065
Contig11-snapTAU.68	NA	1.68994	0.012643	7.13009
Contig67-snapTAU.81	NA	1.68865	0.00185827	10.5446
Contig169-snapTAU.4	NA	1.68772	0.00302612	9.46246
Contig5-snapTAU.520	NA	1.68626	0.00216704	10.2501
Contig54-snapTAU.41	NA	1.68623	0.0036375	9.65624
Contig21-snapTAU.18	NA	1.68569	0.00416072	9.90205
Contig36-snapTAU.239	NA	1.68517	0.00356777	9.53139
Contig54-snapTAU.104	NA	1.68408	0.00736304	7.50427
Contig11-snapTAU.559	ttr-8	1.68231	0.00205866	9.77483
Contig67-snapTAU.130	NA	1.68144	0.00404827	8.91634
Contig2182-snapTAU.1	NA	1.67918	0.00397537	9.21148
Contig187-snapTAU.10	nhr-19	1.67913	0.00414735	10.0739
Contig6-snapTAU.351	NA	1.67912	0.0114597	7.31838
Contig104-snapTAU.35	NA	1.679	0.00566965	10.0065
Contig19-snapTAU.48	NA	1.67748	0.00190502	7.4092
Contig0-snapTAU.585	NA	1.67643	0.0023185	9.20654
Contig47-snapTAU.156	vps-39	1.67537	0.00263922	9.42722
Contig61-snapTAU.42	nkb-2	1.67483	0.00209494	7.69097
Contig3-snapTAU.295	NA	1.67437	0.00199338	7.24537
Contig146-snapTAU.24	NA	1.67401	0.00324064	7.34235
Contig17-snapTAU.148	NA	1.67397	0.00158101	9.70978
Contig28-snapTAU.248	NA	1.67311	0.00352641	9.57458
Contig70-snapTAU.63	NA	1.67291	0.00245671	8.68001
Contig21-snapTAU.198	NA	1.67157	0.00444412	7.21129
Contig62-snapTAU.15	NA	1.67146	0.00687435	8.39657
Contig62-snapTAU.124	NA	1.66988	0.00205866	9.61326
Contig4-snapTAU.436	NA	1.66942	0.00167061	9.57879
Contig10-snapTAU.315	NA	1.66624	0.00172055	7.22026
Contig9-snapTAU.168	NA	1.66471	0.00380833	7.3683
Contig7-snapTAU.248	C27H5.4	1.66303	0.00215624	9.88038
Contig1-snapTAU.325	NA	1.66293	0.00209394	7.31823
Contig75-snapTAU.130	pgp-4	1.6621	0.00248078	10.0226
Contig8-snapTAU.399	NA	1.66104	0.00176645	9.16419
Contig8-snapTAU.420	F20D6.11	1.66008	0.00278748	9.14141
Contig30-snapTAU.263	NA	1.65974	0.00293527	9.75258
Contig13-snapTAU.447	NA	1.6581	0.00193863	8.79314
Contig29-snapTAU.203	NA	1.657	0.00214119	7.44202
Contig130-snapTAU.44	NA	1.65672	0.00173868	10.2046
Contig51-snapTAU.28	NA	1.65568	0.00198584	9.86931
Contig18-snapTAU.278	gst-36	1.6552	0.00158101	9.58514
Contig19-snapTAU.211	NA	1.65477	0.00317729	7.46745
Contig36-snapTAU.1	NA	1.65401	0.0143151	8.42277
Contig84-snapTAU.53	NA	1.65054	0.00310126	9.00938
Contig18-snapTAU.81	NA	1.65001	0.00226507	7.54126
Contig4-snapTAU.95	cyp-33C7	1.64981	0.00280142	8.76766
Contig222-snapTAU.2	Y45F10B.13	1.64969	0.00391225	10.052
Contig90-snapTAU.85	NA	1.64948	0.002898	9.6232
Contig17-snapTAU.342	NA	1.64922	0.00372127	9.63513
Contig35-snapTAU.15	ttr-5	1.64868	0.0024336	9.67605
Contig2-snapTAU.145	NA	1.64731	0.00535353	7.10784
Contig24-snapTAU.189	NA	1.64455	0.00274427	9.62917
Contig98-snapTAU.69	Y102A11A.5	1.64364	0.00316133	9.2694
Contig63-snapTAU.143	W07E11.1	1.64339	0.00163928	10.8779
Contig1009-snapTAU.1	NA	1.64168	0.00432625	9.40465
Contig5-snapTAU.362	NA	1.64152	0.00261249	8.86552
Contig43-snapTAU.114	NA	1.63746	0.0157859	7.43944
Contig104-snapTAU.57	NA	1.63563	0.00177792	9.53816
Contig7-snapTAU.331	NA	1.63515	0.00183518	8.23657
Contig31-snapTAU.359	lys-7	1.63485	0.00411518	10.8461
Contig25-snapTAU.95	NA	1.63411	0.00764331	10.5328
Contig48-snapTAU.26	NA	1.63366	0.00664862	7.1692
Contig14-snapTAU.502	NA	1.63352	0.00497635	8.85716
Contig104-snapTAU.75	NA	1.63294	0.0065351	7.1055
Contig41-snapTAU.223	T21D12.14	1.63249	0.00209349	7.94765
Contig11-snapTAU.368	Y41C4A.12	1.63196	0.00359567	9.42052
Contig18-snapTAU.56	F10C2.7	1.63114	0.00174553	9.45425
Contig181-snapTAU.5	C52D10.1	1.63023	0.00295619	10.1852
Contig2-snapTAU.523	NA	1.62839	0.0172363	9.4932
Contig22-snapTAU.114	NA	1.62711	0.00362445	10.294
Contig7-snapTAU.255	NA	1.62648	0.0177674	8.26196
Contig41-snapTAU.12	inx-7	1.62561	0.00258918	8.82008
Contig12-snapTAU.362	NA	1.62483	0.00432228	9.64891
Contig34-snapTAU.29	NA	1.62343	0.0027548	7.38498
Contig30-snapTAU.87	NA	1.62319	0.00232099	9.12596
Contig106-snapTAU.24	NA	1.62296	0.00281694	11.2711
Contig20-snapTAU.213	NA	1.62283	0.00165882	7.29772
Contig81-snapTAU.55	NA	1.62211	0.00897118	8.34534
Contig33-snapTAU.174	NA	1.61946	0.0147331	10.6037
Contig108-snapTAU.22	NA	1.61924	0.00178345	11.6439
Contig9-snapTAU.135	NA	1.61826	0.00181682	9.2192
Contig106-snapTAU.78	NA	1.61818	0.00178345	10.3503
Contig56-snapTAU.55	R09H10.5	1.61715	0.00160567	11.2323
Contig19-snapTAU.24	NA	1.61561	0.0191612	10.66
Contig97-snapTAU.70	NA	1.61553	0.00373657	7.30028
Contig24-snapTAU.88	NA	1.61424	0.00265898	7.3114
Contig39-snapTAU.39	NA	1.6139	0.00277039	12.875
Contig13-snapTAU.241	NA	1.61361	0.00778838	10.8192
Contig56-snapTAU.52	NA	1.61315	0.00478286	7.31305
Contig53-snapTAU.127	NA	1.61258	0.00256555	9.83308
Contig46-snapTAU.55	NA	1.61248	0.00281691	7.43676
Contig30-snapTAU.232	NA	1.61082	0.00281821	9.81106
Contig4-snapTAU.21	NA	1.60877	0.00209844	10.0494
Contig30-snapTAU.246	NA	1.60818	0.00327934	7.15232
Contig114-snapTAU.31	NA	1.60524	0.0019692	9.38938
Contig91-snapTAU.42	NA	1.60517	0.00798888	10.5338
Contig33-snapTAU.251	NA	1.60459	0.00160567	7.30354
Contig35-snapTAU.53	NA	1.60456	0.0053293	9.24078
Contig47-snapTAU.197	NA	1.60411	0.00196623	10.2944
Contig45-snapTAU.244	NA	1.60348	0.00238021	9.5307
Contig12-snapTAU.46	NA	1.60307	0.00473174	9.19032
Contig10-snapTAU.404	Y73F4A.3	1.60243	0.00169179	9.84887
Contig11-snapTAU.558	NA	1.60197	0.00435415	9.4759
Contig130-snapTAU.54	NA	1.60116	0.00538594	10.2633
Contig1-snapTAU.57	snf-5	1.6001	0.0016376	8.99272
Contig14-snapTAU.224	NA	1.59932	0.00196114	9.52323
Contig30-snapTAU.243	NA	1.59911	0.00166018	10.9034
Contig139-snapTAU.12	K08E7.8	1.59853	0.00452069	8.44075
Contig145-snapTAU.23	NA	1.59803	0.00212391	9.67829
Contig11-snapTAU.209	Y105E8B.9	1.59701	0.00299009	9.43165
Contig11-snapTAU.41	NA	1.59661	0.00820156	8.30141
Contig49-snapTAU.94	NA	1.59365	0.00301788	7.38018
Contig128-snapTAU.12	Y46G5A.22	1.59348	0.00166037	7.33696
Contig217-snapTAU.11	NA	1.59319	0.015973	11.2017
Contig30-snapTAU.312	NA	1.59316	0.00200231	11.0297
Contig108-snapTAU.83	NA	1.5928	0.00249245	9.00579
Contig45-snapTAU.180	NA	1.59101	0.00183748	8.43142
Contig53-snapTAU.85	NA	1.59073	0.00187542	9.18
Contig17-snapTAU.163	C06G3.5	1.59067	0.00408645	10.4769
Contig61-snapTAU.161	nas-39	1.59011	0.00170385	9.43029
Contig128-snapTAU.47	NA	1.59003	0.00344301	7.31415
Contig56-snapTAU.105	NA	1.58968	0.00249245	7.29526
Contig22-snapTAU.309	NA	1.58925	0.0018483	9.48274
Contig63-snapTAU.52	NA	1.58827	0.0023161	9.90568
Contig64-snapTAU.8	NA	1.5878	0.00596743	9.13236
Contig125-snapTAU.60	F58E6.5	1.58681	0.00311723	7.36329
Contig10-snapTAU.99	NA	1.58602	0.00283156	7.53186
Contig11-snapTAU.223	NA	1.58577	0.00192944	7.36445
Contig85-snapTAU.86	NA	1.58331	0.00226569	9.31582
Contig14-snapTAU.382	NA	1.58224	0.00465631	10.107
Contig103-snapTAU.64	NA	1.58193	0.00566779	7.48099
Contig32-snapTAU.212	NA	1.58146	0.00349337	9.23525
Contig4-snapTAU.94	NA	1.58121	0.00547402	9.78767
Contig13-snapTAU.349	NA	1.5811	0.00244074	7.32192
Contig101-snapTAU.31	NA	1.58049	0.00178031	7.14025
Contig9-snapTAU.194	NA	1.58015	0.0302254	11.3013
Contig112-snapTAU.25	NA	1.5796	0.00330796	10.362
Contig20-snapTAU.331	NA	1.57839	0.0116998	9.54358
Contig44-snapTAU.19	NA	1.57742	0.00648276	8.98697
Contig244-snapTAU.2	sir-2.1	1.57648	0.00530632	9.31095
Contig31-snapTAU.330	NA	1.5757	0.00182522	9.60329
Contig36-snapTAU.49	NA	1.57549	0.00333639	9.45494
Contig106-snapTAU.83	NA	1.57497	0.00347743	9.28182
Contig44-snapTAU.44	NA	1.57407	0.00199497	10.0046
Contig11-snapTAU.228	hsp-12.2	1.57323	0.00507047	9.43971
Contig120-snapTAU.63	NA	1.57265	0.0339848	10.4977
Contig38-snapTAU.150	NA	1.57264	0.00596743	7.07769
Contig10-snapTAU.483	NA	1.57165	0.00847962	10.6499
Contig11-snapTAU.257	F40A3.6	1.57126	0.00165882	9.99715
Contig28-snapTAU.216	NA	1.57053	0.00299234	9.99853
Contig61-snapTAU.62	Y62E10A.19	1.56948	0.0019799	7.07937
Contig21-snapTAU.307	W05F2.4	1.5687	0.00223419	10.4038
Contig25-snapTAU.275	NA	1.56864	0.00181717	7.48998
Contig1-snapTAU.110	NA	1.56746	0.00246603	9.36583
Contig5-snapTAU.338	NA	1.56731	0.0187989	9.68042
Contig21-snapTAU.99	tat-1	1.5672	0.00249245	8.08921
Contig41-snapTAU.118	NA	1.56706	0.0018483	7.53876
Contig103-snapTAU.73	R13H9.6	1.56682	0.00457726	9.56663
Contig25-snapTAU.96	NA	1.56672	0.00235281	10.3742
Contig102-snapTAU.43	F47B10.5	1.56498	0.00197893	9.21522
Contig5-snapTAU.223	NA	1.5647	0.00441675	7.1825
Contig4-snapTAU.272	nuc-1	1.56456	0.00281211	9.45829
Contig75-snapTAU.63	T27E4.1	1.5641	0.0044044	9.03426
Contig22-snapTAU.178	NA	1.56373	0.00334104	9.95808
Contig73-snapTAU.109	NA	1.5624	0.00553183	7.19306
Contig28-snapTAU.193	NA	1.56119	0.00502915	9.71311
Contig84-snapTAU.71	NA	1.56057	0.00789761	7.00416
Contig19-snapTAU.233	NA	1.5597	0.00976867	7.22739
Contig24-snapTAU.282	NA	1.55944	0.00328104	9.04056
Contig68-snapTAU.78	NA	1.55868	0.0377404	8.2455
Contig45-snapTAU.111	NA	1.558	0.0018483	9.63339
Contig63-snapTAU.95	NA	1.55756	0.0019836	9.60892
Contig53-snapTAU.96	NA	1.555	0.00938941	9.27338
Contig15-snapTAU.224	NA	1.55494	0.0069854	10.5767
Contig38-snapTAU.2	NA	1.55458	0.00791138	8.0503
Contig163-snapTAU.11	NA	1.55447	0.00667375	9.15585
Contig31-snapTAU.40	NA	1.55331	0.0164677	9.30207
Contig110-snapTAU.69	NA	1.5526	0.00531697	9.62876
Contig12-snapTAU.376	NA	1.55249	0.0131926	10.3685
Contig70-snapTAU.141	NA	1.55223	0.00482782	7.03424
Contig48-snapTAU.34	F47B7.7	1.55164	0.00350693	9.74854
Contig173-snapTAU.12	NA	1.55073	0.0212599	8.58935
Contig12-snapTAU.48	NA	1.55068	0.00174263	10.4242
Contig5-snapTAU.443	NA	1.55044	0.0028352	9.59116
Contig19-snapTAU.212	NA	1.54918	0.00473512	7.33072
Contig75-snapTAU.15	NA	1.54857	0.00199895	7.65387
Contig24-snapTAU.256	NA	1.54539	0.00201572	9.00191
Contig108-snapTAU.7	NA	1.54537	0.0141224	9.26491
Contig39-snapTAU.113	NA	1.5446	0.00822991	7.20107
Contig80-snapTAU.23	NA	1.54436	0.0032829	9.64775
Contig20-snapTAU.42	NA	1.54357	0.0171847	7.46488
Contig15-snapTAU.59	NA	1.54341	0.00182169	8.93742
Contig2-snapTAU.524	NA	1.54256	0.00272198	6.95699
Contig7-snapTAU.345	NA	1.54213	0.00558104	7.15507
Contig35-snapTAU.304	NA	1.54204	0.0116819	8.68811
Contig172-snapTAU.13	NA	1.542	0.00435017	7.53499
Contig56-snapTAU.110	NA	1.54187	0.00180687	7.05742
Contig7-snapTAU.302	F32B6.4	1.54159	0.00313944	7.29793
Contig86-snapTAU.70	NA	1.54011	0.00226206	9.67706
Contig43-snapTAU.73	C50B6.7	1.5393	0.00628644	13.1195
Contig11-snapTAU.207	NA	1.5391	0.00480947	9.17908
Contig28-snapTAU.168	NA	1.5384	0.00171527	10.1296
Contig4-snapTAU.310	NA	1.53813	0.00185141	9.68283
Contig75-snapTAU.72	NA	1.5352	0.00198577	7.03834
Contig23-snapTAU.181	NA	1.53342	0.00365725	10.0281
Contig104-snapTAU.121	NA	1.53272	0.00171912	8.2206
Contig10-snapTAU.407	NA	1.53168	0.00392957	7.38419
Contig11-snapTAU.62	NA	1.53153	0.00171708	7.21604
Contig8-snapTAU.335	NA	1.5293	0.00193909	9.9991
Contig17-snapTAU.44	NA	1.5274	0.00275107	7.4483
Contig12-snapTAU.10	NA	1.52663	0.00501686	9.36229
Contig74-snapTAU.24	NA	1.52468	0.00355652	7.19603
Contig6-snapTAU.367	NA	1.52429	0.00316958	10.901
Contig175-snapTAU.7	NA	1.52305	0.00178096	9.46774
Contig103-snapTAU.58	NA	1.5224	0.0160841	7.75706
Contig13-snapTAU.375	pvf-1	1.52233	0.00263469	10.585
Contig30-snapTAU.303	NA	1.52187	0.00345354	10.2145
Contig42-snapTAU.192	NA	1.52163	0.00377037	10.575
Contig12-snapTAU.448	col-111	1.52092	0.00363021	9.8967
Contig47-snapTAU.155	NA	1.52082	0.00664116	9.05038
Contig7-snapTAU.475	NA	1.51965	0.00345711	9.95771
Contig81-snapTAU.53	NA	1.5191	0.0027419	9.55908
Contig15-snapTAU.50	F09B12.3	1.51881	0.00198577	10.8033
Contig6-snapTAU.106	NA	1.51802	0.00219823	7.1537
Contig34-snapTAU.23	NA	1.51787	0.0105699	10.3204
Contig174-snapTAU.17	C01B10.11	1.51733	0.00197994	10.0472
Contig12-snapTAU.142	NA	1.51678	0.00486751	10.8443
Contig1-snapTAU.154	NA	1.51649	0.00660555	10.0075
Contig916-snapTAU.1	NA	1.5158	0.00538178	7.35593
Contig16-snapTAU.74	NA	1.51409	0.0019836	7.32246
Contig14-snapTAU.126	NA	1.51365	0.00430355	8.06872
Contig34-snapTAU.39	NA	1.51272	0.0104812	9.11929
Contig121-snapTAU.59	W01A11.1	1.51263	0.00358237	8.65874
Contig19-snapTAU.141	pqn-37	1.5126	0.00168836	9.0977
Contig41-snapTAU.2	NA	1.51223	0.00176154	7.21755
Contig1-snapTAU.389	NA	1.51178	0.00256289	6.98167
Contig42-snapTAU.193	NA	1.51158	0.0310032	12.2056
Contig31-snapTAU.65	K07F5.12	1.51143	0.0041678	9.62384
Contig4-snapTAU.303	tyra-2	1.51028	0.00170385	8.18558
Contig0-snapTAU.697	NA	1.50991	0.00585507	9.43139
Contig7-snapTAU.49	NA	1.50985	0.00612796	7.98365
Contig121-snapTAU.37	NA	1.50929	0.0118903	7.0465
Contig104-snapTAU.73	NA	1.50915	0.00666951	9.37387
Contig20-snapTAU.133	NA	1.50899	0.00771441	9.80878
Contig15-snapTAU.193	NA	1.50862	0.00585383	7.68627
Contig17-snapTAU.209	NA	1.50849	0.00257044	9.35003
Contig104-snapTAU.28	NA	1.50737	0.00281597	8.47825
Contig43-snapTAU.109	NA	1.50726	0.00403223	8.31202
Contig88-snapTAU.20	Y69E1A.1	1.50619	0.00170846	8.65186
Contig122-snapTAU.6	NA	1.5055	0.00172697	7.0567
Contig32-snapTAU.169	ttr-36	1.50457	0.00182176	10.306
Contig11-snapTAU.162	NA	1.50434	0.00226371	9.67003
Contig2-snapTAU.308	NA	1.50433	0.00252196	7.36274
Contig56-snapTAU.5	sma-9	1.50419	0.00226493	9.72009
Contig0-snapTAU.171	NA	1.50409	0.00233921	10.8775
Contig52-snapTAU.131	NA	1.50254	0.00424329	9.73765
Contig2-snapTAU.446	NA	1.50177	0.00395138	8.1232
Contig37-snapTAU.171	T27A8.1	-1.50014	0.00489675	8.03083
Contig14-snapTAU.235	NA	-1.50109	0.00371865	8.30903
Contig14-snapTAU.90	C35A5.8	-1.50172	0.00277355	7.67195
Contig150-snapTAU.5	NA	-1.50219	0.00254455	7.78227
Contig30-snapTAU.291	NA	-1.50236	0.00234568	13.1929
Contig141-snapTAU.33	aars-2	-1.50339	0.0041163	11.3202
Contig39-snapTAU.20	jmjc-1	-1.5034	0.00238098	9.68295
Contig44-snapTAU.210	T25D3.2	-1.50358	0.00343676	10.4864
Contig146-snapTAU.27	K03B4.1	-1.50381	0.00297561	7.60284
Contig48-snapTAU.32	C47E12.7	-1.50389	0.00187542	7.5893
Contig103-snapTAU.28	smg-1	-1.50397	0.00230338	7.24924
Contig98-snapTAU.30	Y39A1A.6	-1.50468	0.00204303	11.2194
Contig33-snapTAU.138	E02H1.1	-1.50527	0.00398564	8.36721
Contig13-snapTAU.385	NA	-1.50551	0.00919699	8.62688
Contig16-snapTAU.96	smn-1	-1.50643	0.00239035	10.9139
Contig22-snapTAU.119	rps-7	-1.50685	0.00223419	15.4898
Contig30-snapTAU.288	apm-3	-1.50724	0.00840868	11.1306
Contig11-snapTAU.300	tag-266	-1.50763	0.00261761	8.34555
Contig9-snapTAU.254	NA	-1.50807	0.00554819	8.27217
Contig24-snapTAU.231	Y39G10AR.8	-1.50862	0.00252579	10.8242
Contig144-snapTAU.11	crml-1	-1.50964	0.00398564	8.24088
Contig123-snapTAU.34	NA	-1.51014	0.00178296	12.4722
Contig25-snapTAU.42	ears-1	-1.51035	0.00226465	8.7874
Contig14-snapTAU.481	NA	-1.51051	0.00201755	7.62759
Contig29-snapTAU.142	NA	-1.51082	0.0018988	12.405
Contig11-snapTAU.253	prmt-2	-1.51098	0.00281964	7.39669
Contig34-snapTAU.25	nhl-1	-1.51106	0.00300512	10.6062
Contig45-snapTAU.211	NA	-1.51178	0.00388858	10.1819
Contig11-snapTAU.330	nra-4	-1.51215	0.00252161	7.48292
Contig10-snapTAU.528	NA	-1.51228	0.00226569	7.38626
Contig14-snapTAU.134	C08B6.7	-1.5124	0.00243366	7.99581
Contig179-snapTAU.9	cel-1	-1.51257	0.00431651	7.43143
Contig20-snapTAU.219	H19N07.1	-1.51341	0.00242026	8.31056
Contig20-snapTAU.235	NA	-1.51375	0.00219183	7.22236
Contig11-snapTAU.525	Y50D7A.3	-1.51398	0.00730939	11.2089
Contig125-snapTAU.46	atg-7	-1.51429	0.00193133	13.0156
Contig173-snapTAU.17	lin-49	-1.51438	0.00196342	7.66084
Contig79-snapTAU.98	D2013.6	-1.51452	0.00686707	7.95905
Contig17-snapTAU.76	arf-6	-1.51466	0.00544577	8.06337
Contig1-snapTAU.347	rpb-11	-1.51485	0.0031347	8.4695
Contig104-snapTAU.3	cars-1	-1.51507	0.0113435	8.38863
Contig22-snapTAU.142	NA	-1.51545	0.00285619	7.28066
Contig1-snapTAU.293	tbc-13	-1.51584	0.00257044	7.55214
Contig22-snapTAU.194	Y37E3.8	-1.51615	0.00169179	13.3285
Contig139-snapTAU.54	gon-4	-1.51633	0.00184072	7.14519
Contig19-snapTAU.320	Y71H2AR.3	-1.51646	0.00341868	9.24937
Contig44-snapTAU.6	amx-1	-1.51712	0.00237687	9.69805
Contig2-snapTAU.313	Y111B2A.13	-1.51719	0.00349337	14.6107
Contig13-snapTAU.281	mrg-1	-1.51774	0.00258744	7.63651
Contig17-snapTAU.62	NA	-1.51787	0.00171527	7.35311
Contig111-snapTAU.33	NA	-1.51827	0.00188799	7.33111
Contig3-snapTAU.103	Y54E10BR.3	-1.51908	0.00281964	9.46512
Contig22-snapTAU.36	Y54E5A.5	-1.51931	0.00284542	7.58025
Contig31-snapTAU.84	T01B7.5	-1.51971	0.00174626	7.08635
Contig36-snapTAU.111	NA	-1.52085	0.0072023	9.04322
Contig125-snapTAU.65	mppb-1	-1.52085	0.00327608	7.65856
Contig105-snapTAU.35	rps-11	-1.52185	0.0019291	15.738
Contig19-snapTAU.313	C34E10.10	-1.52188	0.00169895	7.8218
Contig119-snapTAU.26	NA	-1.52204	0.00243047	8.78435
Contig82-snapTAU.36	B0393.3	-1.52321	0.00238406	7.53513
Contig15-snapTAU.93	rpl-43	-1.52321	0.00412548	15.4359
Contig11-snapTAU.17	ten-1	-1.52453	0.00199895	9.18734
Contig1-snapTAU.419	mppa-1	-1.5247	0.00187681	10.0982
Contig2-snapTAU.71	set-16	-1.52481	0.00321845	7.58771
Contig18-snapTAU.114	ndx-7	-1.52501	0.00474665	10.348
Contig14-snapTAU.5	C05C8.5	-1.52531	0.00345295	7.33609
Contig61-snapTAU.113	tsg-101	-1.52558	0.00328256	8.67737
Contig144-snapTAU.28	F33D11.12	-1.52589	0.00417644	7.78902
Contig99-snapTAU.67	NA	-1.52619	0.00172055	13.654
Contig41-snapTAU.143	T11G6.8	-1.5264	0.00205982	10.5945
Contig10-snapTAU.397	NA	-1.52672	0.002784	7.49323
Contig35-snapTAU.73	rfl-1	-1.52679	0.00272691	9.78537
Contig174-snapTAU.12	mak-2	-1.52723	0.00542962	7.87808
Contig19-snapTAU.307	NA	-1.52735	0.0161097	7.90554
Contig17-snapTAU.346	T07A9.8	-1.52764	0.0034714	10.025
Contig58-snapTAU.113	C33C12.9	-1.52789	0.00277302	8.66163
Contig61-snapTAU.1	ard-1	-1.52867	0.00199078	11.0001
Contig109-snapTAU.18	Y62E10A.20	-1.52909	0.00622884	8.13196
Contig35-snapTAU.318	abi-1	-1.53015	0.00315051	7.83535
Contig14-snapTAU.516	W06H3.3	-1.53044	0.00358153	7.43518
Contig13-snapTAU.476	ubl-1	-1.53069	0.00291122	15.7018
Contig21-snapTAU.200	F13G3.6	-1.53169	0.00218711	8.19606
Contig13-snapTAU.316	C16C10.4	-1.53175	0.00198483	9.78209
Contig2201-snapTAU.1	NA	-1.53212	0.00534041	11.134
Contig24-snapTAU.325	NA	-1.53221	0.00931185	7.94371
Contig6-snapTAU.141	gstk-1	-1.53236	0.0440844	12.0985
Contig70-snapTAU.35	R02D5.8	-1.53272	0.00580712	9.77267
Contig96-snapTAU.58	pme-3	-1.53448	0.00401245	8.43414
Contig3-snapTAU.363	NA	-1.53452	0.00309183	8.01897
Contig48-snapTAU.146	itsn-1	-1.53488	0.00281964	7.52425
Contig179-snapTAU.11	NA	-1.5349	0.00192874	8.18606
Contig20-snapTAU.266	NA	-1.53513	0.00188347	7.25989
Contig44-snapTAU.176	lsy-2	-1.53536	0.00254153	7.33808
Contig22-snapTAU.264	NA	-1.53667	0.00414604	7.58036
Contig102-snapTAU.29	C50D2.5	-1.53695	0.00364236	10.1274
Contig20-snapTAU.182	NA	-1.53756	0.00222474	7.63068
Contig14-snapTAU.357	vab-8	-1.53759	0.00239035	12.1565
Contig26-snapTAU.39	lmp-1	-1.53799	0.00330796	11.6688
Contig22-snapTAU.99	fcp-1	-1.53812	0.00371123	9.87
Contig19-snapTAU.168	F13B12.1	-1.5382	0.00424709	7.66187
Contig7412-snapTAU.1	NA	-1.53826	0.0155599	9.81525
Contig48-snapTAU.31	NA	-1.53882	0.00196114	8.0311
Contig60-snapTAU.19	NA	-1.53907	0.00382112	8.44378
Contig35-snapTAU.141	NA	-1.53978	0.00171527	7.68836
Contig0-snapTAU.704	spe-10	-1.54014	0.00378623	8.92001
Contig101-snapTAU.23	pdcd-2	-1.5405	0.00213844	13.096
Contig20-snapTAU.272	rap-2	-1.54066	0.00302018	7.98463
Contig97-snapTAU.67	T13H5.6	-1.54105	0.00403825	7.26911
Contig95-snapTAU.11	F49D11.10	-1.5416	0.00251148	7.64242
Contig64-snapTAU.89	mrps-5	-1.54186	0.00363144	8.35293
Contig62-snapTAU.6	sptl-3	-1.54192	0.00260666	12.7775
Contig79-snapTAU.85	rpn-12	-1.54238	0.00271325	12.1442
Contig62-snapTAU.38	Y39A3CL.4	-1.54305	0.00184954	11.5296
Contig11-snapTAU.550	obr-1	-1.54307	0.0111129	10.8034
Contig17-snapTAU.73	C02B10.2	-1.54377	0.00224665	8.19887
Contig79-snapTAU.80	NA	-1.54401	0.00205866	7.32261
Contig11-snapTAU.130	NA	-1.54411	0.00273831	8.42966
Contig31-snapTAU.162	Y25C1A.5	-1.54465	0.0146143	9.53794
Contig746-snapTAU.1	C32E8.5	-1.5452	0.00836089	9.3405
Contig37-snapTAU.101	NA	-1.54552	0.00283156	7.30438
Contig55-snapTAU.107	D2030.4	-1.54563	0.00378212	12.934
Contig141-snapTAU.18	F59A3.4	-1.54594	0.00362212	11.2599
Contig25-snapTAU.220	ZK265.9	-1.54607	0.0026426	10.9681
Contig189-snapTAU.7	NA	-1.54678	0.00178345	7.19627
Contig44-snapTAU.143	T20F7.1	-1.5468	0.00189331	7.82319
Contig11-snapTAU.284	NA	-1.54691	0.00769168	10.4276
Contig350-snapTAU.1	yif-1	-1.54725	0.00804282	11.443
Contig4994-snapTAU.1	NA	-1.54786	0.00274934	7.64375
Contig140-snapTAU.14	ZK632.14	-1.54824	0.00703164	8.43971
Contig112-snapTAU.8	rps-12	-1.54828	0.0023161	14.9722
Contig36-snapTAU.72	NA	-1.54832	0.00345133	7.27819
Contig68-snapTAU.2	Y48G8AL.5	-1.54923	0.00540517	7.78249
Contig95-snapTAU.57	aha-1	-1.54995	0.0112367	11.4229
Contig36-snapTAU.157	NA	-1.55013	0.00347168	8.95536
Contig61-snapTAU.17	NA	-1.55052	0.00552909	8.1552
Contig216-snapTAU.7	NA	-1.55053	0.00178296	7.92537
Contig19-snapTAU.6	NA	-1.55058	0.00275328	9.93557
Contig10-snapTAU.363	C34B2.8	-1.55119	0.00178345	13.2361
Contig235-snapTAU.5	ZK795.1	-1.55159	0.00319662	7.67605
Contig22-snapTAU.218	xrn-2	-1.55336	0.00249036	8.07853
Contig33-snapTAU.151	vrk-1	-1.55364	0.00294636	9.55164
Contig283-snapTAU.1	efa-6	-1.55388	0.00236745	7.46468
Contig171-snapTAU.9	mtm-6	-1.55427	0.00165882	12.8661
Contig30-snapTAU.112	rnp-6	-1.5543	0.00211155	9.0917
Contig16-snapTAU.35	NA	-1.55447	0.00275107	8.6598
Contig118-snapTAU.9	NA	-1.55496	0.00175638	7.39304
Contig41-snapTAU.15	F21D5.7	-1.55541	0.00473733	10.2942
Contig6-snapTAU.386	Y48E1A.1	-1.55611	0.00276105	8.07911
Contig24-snapTAU.19	C14A4.3	-1.55627	0.00192502	7.46227
Contig21-snapTAU.58	R12E2.13	-1.55644	0.00275931	8.02136
Contig104-snapTAU.105	T25B9.9	-1.55708	0.00985436	11.9721
Contig120-snapTAU.64	arx-1	-1.55732	0.00226371	8.26714
Contig31-snapTAU.153	Y51H1A.3	-1.55832	0.0018725	14.2883
Contig20-snapTAU.101	F19F10.9	-1.5587	0.002441	11.3198
Contig27-snapTAU.177	tag-335	-1.55876	0.00204641	8.7344
Contig19-snapTAU.129	rpl-28	-1.55902	0.00165882	13.5036
Contig120-snapTAU.42	Y47H9C.7	-1.55913	0.00174199	8.12921
Contig55-snapTAU.109	NA	-1.55984	0.00211998	9.96765
Contig17-snapTAU.129	srsx-39	-1.56058	0.00168825	12.4109
Contig6-snapTAU.293	NA	-1.56102	0.0024941	10.5083
Contig9-snapTAU.116	T04H1.5	-1.56111	0.00832429	8.88941
Contig14-snapTAU.440	uig-1	-1.56135	0.0036983	7.84064
Contig35-snapTAU.66	Y50D7A.9	-1.56202	0.00350715	7.50674
Contig30-snapTAU.335	syx-5	-1.56229	0.00336074	7.31432
Contig46-snapTAU.20	ran-2	-1.56277	0.00218284	7.40306
Contig102-snapTAU.39	NA	-1.56367	0.00761901	8.61999
Contig20-snapTAU.163	F28H7.3	-1.56386	0.00228729	7.39299
Contig69-snapTAU.118	NA	-1.56389	0.00205866	7.14938
Contig30-snapTAU.140	crn-2	-1.56414	0.00289866	14.1979
Contig112-snapTAU.45	nars-2	-1.56436	0.00177878	10.6518
Contig106-snapTAU.76	NA	1.49794	0.00181682	9.36465
Contig6-snapTAU.352	NA	1.4976	0.00493949	7.72221
Contig11-snapTAU.401	nex-3	1.49701	0.0148545	10.8071
Contig25-snapTAU.224	NA	1.49495	0.00226465	7.00145
Contig24-snapTAU.87	NA	1.49478	0.00257838	9.74658
Contig130-snapTAU.31	NA	1.49388	0.00197598	8.94353
Contig46-snapTAU.117	NA	1.49375	0.00169895	7.15718
Contig31-snapTAU.237	ssup-72	-1.56437	0.00897003	10.9252
Contig4-snapTAU.45	NA	1.49191	0.00386282	8.79811
Contig36-snapTAU.65	F40F8.5	1.49138	0.00209394	9.69879
Contig17-snapTAU.233	NA	1.49127	0.00423625	10.2308
Contig77-snapTAU.149	NA	1.49056	0.00944284	9.66775
Contig12-snapTAU.516	NA	1.49021	0.00265751	10.1521
Contig71-snapTAU.6	NA	1.48826	0.00284062	9.94448
Contig5-snapTAU.379	NA	1.48816	0.00226371	7.15915
Contig52-snapTAU.116	NA	1.48792	0.00415084	7.15187
Contig24-snapTAU.27	ZK930.2	1.48776	0.00349374	8.58373
Contig90-snapTAU.42	NA	1.48735	0.0019534	8.23908
Contig36-snapTAU.210	K01A2.5	1.487	0.00221067	8.68908
Contig13-snapTAU.163	NA	1.48683	0.00612609	9.4749
Contig34-snapTAU.10	set-17	-1.56467	0.00843985	8.19196
Contig8-snapTAU.201	NA	-1.56499	0.00165882	7.03328
Contig34-snapTAU.57	sbp-1	1.48679	0.00228652	9.81887
Contig12-snapTAU.325	NA	1.48534	0.0121258	10.349
Contig24-snapTAU.248	NA	1.48533	0.00858772	8.3461
Contig72-snapTAU.97	cyn-13	-1.56563	0.00384278	9.47164
Contig35-snapTAU.25	cul-2	-1.56605	0.00257449	7.51193
Contig8-snapTAU.424	NA	1.48516	0.00324213	9.35191
Contig37-snapTAU.40	acp-5	1.48503	0.0219541	9.79893
Contig6-snapTAU.100	NA	1.4844	0.00368802	9.33722
Contig25-snapTAU.97	NA	-1.56632	0.00380519	7.69561
Contig13-snapTAU.282	ZK632.2	-1.56672	0.00299706	7.98042
Contig13-snapTAU.277	ugtp-1	-1.56716	0.00199725	10.5254
Contig77-snapTAU.38	lec-8	1.48344	0.00840174	10.4232
Contig9-snapTAU.391	NA	1.48242	0.00410502	9.18301
Contig1-snapTAU.467	NA	1.48053	0.00909183	8.45741
Contig6-snapTAU.209	NA	1.4801	0.00176222	9.43993
Contig7-snapTAU.257	NA	1.48007	0.0122049	7.77472
Contig49-snapTAU.48	bca-1	-1.56727	0.00257572	11.5674
Contig11-snapTAU.254	Y48G1A.3	-1.56743	0.00548906	7.98312
Contig74-snapTAU.107	NA	1.4795	0.00220546	8.55469
Contig86-snapTAU.67	NA	1.47947	0.00343497	9.58547
Contig54-snapTAU.61	NA	1.47883	0.00189583	10.2112
Contig12-snapTAU.271	NA	1.47837	0.00812584	9.18452
Contig44-snapTAU.11	T20D3.5	-1.56753	0.00649701	9.69955
Contig13-snapTAU.192	NA	1.47836	0.00169895	10.3626
Contig11-snapTAU.475	NA	-1.56764	0.00510011	8.57598
Contig15-snapTAU.169	NA	1.47769	0.00468885	7.69266
Contig13-snapTAU.237	NA	1.47601	0.00231604	9.56702
Contig6-snapTAU.273	NA	-1.5678	0.00262469	11.774
Contig24-snapTAU.104	NA	1.47579	0.00432432	10.0157
Contig8-snapTAU.10	NA	1.47562	0.00170237	8.65996
Contig70-snapTAU.80	NA	1.47465	0.00758882	7.02234
Contig17-snapTAU.175	NA	1.47381	0.00191148	7.29173
Contig10-snapTAU.433	NA	-1.56839	0.0019287	12.2016
Contig126-snapTAU.36	cpsf-1	-1.56895	0.00163434	8.81661
Contig17-snapTAU.59	NA	1.47285	0.00758672	9.60395
Contig14-snapTAU.320	NA	1.47202	0.00378637	10.6894
Contig11-snapTAU.108	F02C12.1	1.47187	0.00231835	10.17
Contig15-snapTAU.197	NA	1.47114	0.0019534	6.81475
Contig58-snapTAU.54	NA	1.47038	0.002247	9.92268
Contig28-snapTAU.183	NA	1.46951	0.00337173	9.2769
Contig64-snapTAU.70	clec-1	1.4691	0.00221067	8.48641
Contig87-snapTAU.92	lgc-43	1.46863	0.00539326	9.60182
Contig1-snapTAU.125	stau-1	-1.56914	0.00306392	7.92304
Contig67-snapTAU.195	NA	1.46848	0.002142	10.4269
Contig47-snapTAU.190	NA	1.46842	0.00434166	9.90262
Contig9-snapTAU.368	cri-2	1.46799	0.00223186	10.1179
Contig60-snapTAU.120	NA	1.46785	0.00226254	6.94351
Contig44-snapTAU.203	NA	1.46772	0.00504373	9.95492
Contig174-snapTAU.5	F45E4.5	1.46748	0.00673637	9.73526
Contig16-snapTAU.219	NA	1.46693	0.00313861	9.0957
Contig194-snapTAU.8	C01A2.2	1.46399	0.00213221	9.98651
Contig5-snapTAU.59	NA	-1.5694	0.00382889	9.48579
Contig216-snapTAU.5	Y105C5B.5	1.46361	0.00220546	10.3355
Contig41-snapTAU.136	NA	1.46348	0.00221067	6.9886
Contig309-snapTAU.2	NA	1.46342	0.00316958	7.32541
Contig30-snapTAU.130	F17C11.17	1.46333	0.00174553	10.0514
Contig117-snapTAU.13	NA	-1.57064	0.00449247	9.85093
Contig6-snapTAU.179	NA	1.46317	0.00854771	10.6325
Contig3-snapTAU.429	NA	-1.5709	0.00172831	7.12075
Contig19-snapTAU.64	NA	1.46282	0.00360124	9.21773
Contig74-snapTAU.25	NA	1.46199	0.00347189	7.25411
Contig100-snapTAU.18	T08B2.7	-1.5712	0.00204197	13.4285
Contig25-snapTAU.244	NA	1.46143	0.00255506	7.10301
Contig71-snapTAU.51	C46F11.4	-1.57157	0.00165608	10.4832
Contig6-snapTAU.309	NA	1.46001	0.00226569	7.76136
Contig56-snapTAU.102	NA	1.45999	0.0033615	8.78958
Contig10-snapTAU.298	NA	1.45992	0.00232423	7.45272
Contig36-snapTAU.230	F14E5.1	1.45893	0.00968103	6.96065
Contig380-snapTAU.1	NA	1.45812	0.00261583	8.77076
Contig0-snapTAU.535	NA	1.45787	0.00727419	9.66718
Contig35-snapTAU.317	NA	1.45711	0.00217043	7.19138
Contig24-snapTAU.56	NA	1.45648	0.00206702	8.49944
Contig110-snapTAU.17	NA	1.45648	0.0102514	7.95446
Contig3-snapTAU.11	NA	1.45582	0.0198712	8.13974
Contig4855-snapTAU.1	NA	1.4555	0.00651148	8.40795
Contig91-snapTAU.81	NA	1.45399	0.0022539	9.93051
Contig85-snapTAU.74	F16F9.4	1.45387	0.00256789	9.41402
Contig32-snapTAU.98	atg-13	1.45369	0.00250013	8.23961
Contig130-snapTAU.32	NA	1.45344	0.00361942	10.0386
Contig31-snapTAU.354	sqv-7	-1.5716	0.00277571	7.39623
Contig67-snapTAU.136	NA	1.45334	0.00357189	8.53983
Contig0-snapTAU.115	fce-2	-1.57181	0.00222474	8.40239
Contig19-snapTAU.304	NA	-1.57296	0.00358798	11.5085
Contig40-snapTAU.164	Y58A7A.1	1.45316	0.00189166	9.04828
Contig86-snapTAU.33	NA	1.45285	0.00290545	7.11867
Contig86-snapTAU.111	NA	1.45278	0.00799201	9.74973
Contig181-snapTAU.12	NA	1.45234	0.00348195	9.40762
Contig129-snapTAU.55	NA	1.45226	0.00226206	8.69812
Contig53-snapTAU.126	Y57G11C.38	1.45177	0.0032723	9.38981
Contig126-snapTAU.14	NA	1.45173	0.0248628	10.742
Contig125-snapTAU.28	NA	-1.57351	0.00796556	7.97096
Contig104-snapTAU.33	cyp-14A1	1.45111	0.00414438	8.46119
Contig109-snapTAU.55	NA	1.45055	0.00420996	9.92628
Contig1-snapTAU.564	NA	-1.57413	0.00278153	8.30187
Contig125-snapTAU.74	W03F8.3	1.44985	0.00347168	10.0025
Contig10-snapTAU.347	Y50D4A.2	-1.5742	0.00340083	10.5555
Contig36-snapTAU.219	NA	1.44968	0.0407285	13.737
Contig7-snapTAU.225	NA	1.44949	0.00654408	8.39566
Contig15-snapTAU.110	NA	-1.57452	0.00232686	7.93272
Contig77-snapTAU.72	NA	1.4494	0.00269009	9.40572
Contig43-snapTAU.53	C55C3.5	1.44935	0.00286621	9.27088
Contig126-snapTAU.13	NA	1.44927	0.00440528	9.81177
Contig20-snapTAU.259	NA	1.44897	0.00192502	8.98577
Contig41-snapTAU.131	NA	-1.57454	0.00349179	10.5045
Contig5-snapTAU.515	NA	-1.57472	0.00681606	15.2436
Contig467-snapTAU.1	NA	1.44829	0.0039014	9.27697
Contig23-snapTAU.238	NA	-1.57493	0.00252383	7.69702
Contig146-snapTAU.22	NA	1.44754	0.0164548	10.8772
Contig11-snapTAU.258	F40A3.1	1.44731	0.00392368	9.56007
Contig40-snapTAU.118	NA	1.44718	0.00359304	8.99407
Contig95-snapTAU.50	nuo-6	-1.5755	0.00205727	12.1929
Contig49-snapTAU.89	NA	1.44704	0.00403223	7.00362
Contig119-snapTAU.6	Y61A9LA.11	-1.5757	0.00404536	10.9031
Contig104-snapTAU.63	NA	1.44699	0.0308793	9.21681
Contig187-snapTAU.4	NA	-1.57613	0.00290553	13.9731
Contig28-snapTAU.205	NA	1.44575	0.0062007	8.43548
Contig2-snapTAU.143	NA	-1.57625	0.00271102	9.5863
Contig1-snapTAU.562	C25A1.5	1.4446	0.00175096	6.97392
Contig14-snapTAU.350	F38A6.4	1.44438	0.00248118	9.30014
Contig9-snapTAU.37	odc-1	1.4443	0.00730618	9.99866
Contig86-snapTAU.66	NA	1.44317	0.0283196	11.0658
Contig106-snapTAU.16	NA	1.4431	0.0240048	9.55423
Contig5-snapTAU.153	NA	1.44213	0.00748782	9.34218
Contig2-snapTAU.132	NA	1.44197	0.0018483	6.90941
Contig84-snapTAU.89	NA	1.44184	0.00560027	9.47632
Contig28-snapTAU.173	NA	1.44118	0.00316958	8.65746
Contig77-snapTAU.117	NA	1.43964	0.00555341	9.77402
Contig383-snapTAU.1	NA	1.43956	0.0200276	7.99672
Contig6-snapTAU.101	NA	1.43929	0.00226229	8.97154
Contig279-snapTAU.1	NA	1.43882	0.00207576	9.46117
Contig95-snapTAU.41	K03E5.2	1.4388	0.00259397	10.6021
Contig31-snapTAU.275	T05H10.6	-1.57648	0.00206611	12.6582
Contig89-snapTAU.76	NA	1.43819	0.00209824	9.4934
Contig12-snapTAU.209	NA	1.43777	0.00299973	10.6013
Contig11-snapTAU.372	NA	1.43768	0.021584	7.05288
Contig55-snapTAU.104	NA	1.43752	0.00825759	7.05042
Contig56-snapTAU.157	nnt-1	1.43704	0.00216144	7.18218
Contig0-snapTAU.571	NA	1.43704	0.0018449	7.51814
Contig41-snapTAU.9	NA	1.4368	0.00410091	9.42868
Contig82-snapTAU.79	NA	1.43579	0.00508341	8.59819
Contig174-snapTAU.4	tag-224	1.43548	0.0103074	9.16451
Contig3-snapTAU.272	NA	1.43543	0.0019836	9.55264
Contig102-snapTAU.60	NA	1.43522	0.00275631	9.17611
Contig33-snapTAU.214	C08B6.8	-1.57706	0.00217434	12.6931
Contig20-snapTAU.308	NA	1.43469	0.00180344	10.0553
Contig87-snapTAU.32	Y37E11AL.6	-1.57892	0.00236427	7.17013
Contig37-snapTAU.143	NA	1.43403	0.0105632	10.0492
Contig7-snapTAU.284	NA	1.43393	0.00486788	9.73193
Contig80-snapTAU.85	NA	1.43387	0.0159667	8.00164
Contig759-snapTAU.1	NA	-1.579	0.0023377	9.7861
Contig14-snapTAU.321	NA	1.43379	0.00360548	9.33147
Contig32-snapTAU.99	F42F12.4	1.43267	0.00220383	9.57188
Contig14-snapTAU.398	NA	1.43212	0.00323159	7.13265
Contig51-snapTAU.60	NA	1.43186	0.0116429	9.0521
Contig26-snapTAU.221	rpn-11	-1.57983	0.00283156	7.91955
Contig28-snapTAU.294	NA	1.42978	0.00240351	10.0647
Contig14-snapTAU.383	NA	1.42976	0.0132957	9.18521
Contig1-snapTAU.328	wdr-5	-1.58069	0.00217484	7.38055
Contig11-snapTAU.197	NA	1.42891	0.00283488	8.74809
Contig15-snapTAU.49	stn-2	1.42721	0.00707072	9.04063
Contig141-snapTAU.26	F47D12.7	1.42715	0.00217732	7.06029
Contig49-snapTAU.10	NA	1.42649	0.00212232	9.07522
Contig30-snapTAU.283	NA	1.42636	0.00356466	9.61734
Contig1-snapTAU.37	C26B9.3	1.42603	0.00283815	8.78588
Contig10-snapTAU.65	NA	1.42461	0.00705366	7.65676
Contig25-snapTAU.94	NA	1.42446	0.00257324	10.7278
Contig2-snapTAU.269	NA	1.42439	0.00222155	7.04309
Contig95-snapTAU.59	T05C12.1	1.42401	0.0021898	7.032
Contig156-snapTAU.14	T27A3.2	-1.58095	0.00196303	8.72675
Contig0-snapTAU.344	NA	1.424	0.00244202	10.6471
Contig48-snapTAU.60	NA	1.42396	0.0256014	9.66561
Contig12-snapTAU.292	NA	1.42374	0.0023377	8.79106
Contig12-snapTAU.492	NA	1.42331	0.00727947	9.7413
Contig25-snapTAU.78	NA	1.42241	0.00269334	10.1304
Contig21-snapTAU.49	NA	1.41948	0.00701289	7.00602
Contig35-snapTAU.52	NA	1.41836	0.00630322	7.08313
Contig95-snapTAU.61	T15B7.1	1.41834	0.00274937	10.1386
Contig136-snapTAU.14	NA	1.41704	0.00186664	8.50622
Contig21-snapTAU.3	NA	1.41665	0.00512956	8.96002
Contig57-snapTAU.94	NA	1.41638	0.00826144	9.32389
Contig126-snapTAU.50	NA	1.41505	0.00228091	10.0385
Contig78-snapTAU.77	NA	1.41487	0.00262915	9.98294
Contig164-snapTAU.10	NA	1.41356	0.00706201	9.07984
Contig10-snapTAU.485	Y87G2A.2	1.41326	0.00227931	9.85301
Contig277-snapTAU.2	haao-1	1.41297	0.00225958	9.89767
Contig11-snapTAU.348	oxi-1	-1.58109	0.0038431	7.78476
Contig10-snapTAU.319	NA	1.41219	0.0118967	9.0366
Contig35-snapTAU.275	NA	1.41054	0.00463314	9.70493
Contig35-snapTAU.325	NA	-1.5811	0.00283815	10.25
Contig36-snapTAU.16	NA	-1.58128	0.00293852	9.1581
Contig5-snapTAU.495	NA	1.4101	0.00701919	8.73635
Contig15-snapTAU.146	NA	1.40971	0.00231788	9.26952
Contig0-snapTAU.674	NA	1.40937	0.0130517	9.2531
Contig68-snapTAU.66	NA	1.40911	0.00481875	9.66786
Contig12-snapTAU.124	NA	1.40893	0.00455659	9.30694
Contig30-snapTAU.302	NA	1.40881	0.00365419	10.6793
Contig1-snapTAU.400	NA	1.40851	0.0041589	10.2264
Contig109-snapTAU.66	NA	1.40811	0.00415645	8.63851
Contig41-snapTAU.62	NA	1.40765	0.00462777	7.21212
Contig217-snapTAU.6	NA	1.40754	0.00887	8.20943
Contig30-snapTAU.68	C29G2.6	1.40741	0.0022539	10.9236
Contig233-snapTAU.6	F02E9.7	1.40701	0.00232099	10.3922
Contig2-snapTAU.322	NA	-1.582	0.00493252	8.91384
Contig75-snapTAU.92	R03H10.2	1.40689	0.00750748	8.98568
Contig10-snapTAU.501	NA	1.40619	0.00945703	7.89341
Contig38-snapTAU.171	NA	1.40521	0.00410878	7.77582
Contig93-snapTAU.78	NA	1.40472	0.00239292	8.303
Contig314-snapTAU.3	NA	1.40441	0.00235411	9.14298
Contig126-snapTAU.58	NA	1.40438	0.00565977	8.56108
Contig4-snapTAU.97	NA	1.40429	0.00482109	8.47907
Contig20-snapTAU.77	NA	1.40399	0.00465831	7.07288
Contig26-snapTAU.206	NA	1.40319	0.00241095	7.22046
Contig39-snapTAU.117	NA	-1.58205	0.00169895	8.32219
Contig12-snapTAU.489	NA	1.4031	0.00483956	9.44541
Contig40-snapTAU.79	NA	-1.5821	0.00384278	10.7127
Contig49-snapTAU.88	NA	1.40256	0.00366426	7.2648
Contig31-snapTAU.155	T02C12.3	-1.58243	0.00226584	7.29717
Contig37-snapTAU.10	F11C1.5	1.40236	0.00196623	10.5585
Contig187-snapTAU.11	ugt-58	1.40214	0.00389151	9.75278
Contig93-snapTAU.27	NA	1.40168	0.00837745	9.69185
Contig14-snapTAU.426	NA	1.40143	0.00640772	7.88587
Contig22-snapTAU.107	NA	1.40117	0.00258425	9.19673
Contig125-snapTAU.33	Y11D7A.9	1.40095	0.00190026	8.01877
Contig13-snapTAU.462	gsto-1	1.40073	0.00191148	9.39394
Contig130-snapTAU.42	NA	1.4007	0.00199895	10.3518
Contig39-snapTAU.73	NA	1.40039	0.00401588	7.09451
Contig112-snapTAU.41	NA	1.40011	0.00293279	7.73011
Contig1-snapTAU.323	T01D3.6	1.40003	0.00284062	10.3973
Contig95-snapTAU.16	mtk-1	1.39914	0.00355652	9.61257
Contig125-snapTAU.54	K09H9.8	1.39838	0.00307125	8.6812
Contig38-snapTAU.102	NA	1.39762	0.0269983	10.4481
Contig47-snapTAU.201	NA	-1.58259	0.00259435	8.21494
Contig151-snapTAU.30	NA	1.39736	0.00230473	10.7442
Contig129-snapTAU.36	NA	1.3969	0.00356953	10.4119
Contig81-snapTAU.6	him-1	-1.58297	0.00187542	7.20349
Contig13-snapTAU.178	NA	1.39355	0.00290545	9.87202
Contig34-snapTAU.170	NA	1.39329	0.0129339	7.10237
Contig109-snapTAU.24	T04A11.3	1.39232	0.00384812	9.5184
Contig14-snapTAU.517	NA	-1.58299	0.0104255	8.88815
Contig30-snapTAU.299	R90.1	1.39173	0.00753141	9.78511
Contig11-snapTAU.294	evl-14	-1.58304	0.00319366	7.2474
Contig126-snapTAU.32	NA	1.39085	0.00328256	8.60419
Contig101-snapTAU.39	rps-3	-1.58364	0.00191044	14.9236
Contig9-snapTAU.195	NA	1.39073	0.00689485	8.91777
Contig114-snapTAU.14	NA	1.39005	0.00290719	9.2433
Contig75-snapTAU.76	NA	1.38958	0.0100154	8.43772
Contig8-snapTAU.364	nlp-3	1.38935	0.00226507	9.35289
Contig10-snapTAU.446	Y71F9AL.10	-1.58377	0.00389369	9.00342
Contig30-snapTAU.167	ttr-40	1.38924	0.00324895	8.75822
Contig31-snapTAU.326	F26G1.2	1.38882	0.00228124	11.2577
Contig30-snapTAU.32	NA	1.38758	0.00227392	7.24061
Contig0-snapTAU.74	NA	1.38729	0.00259397	6.91656
Contig11-snapTAU.48	srsx-14	1.38675	0.00984166	7.63432
Contig36-snapTAU.243	NA	-1.5844	0.0131356	8.26395
Contig5-snapTAU.436	NA	1.38602	0.00805619	9.57497
Contig116-snapTAU.29	NA	1.38548	0.00377874	9.63249
Contig9-snapTAU.38	NA	1.38529	0.00254467	7.0052
Contig52-snapTAU.14	NA	1.3835	0.00379675	9.60151
Contig4-snapTAU.375	C11E4.1	1.3829	0.0019291	9.70164
Contig104-snapTAU.124	hcp-6	1.38242	0.00252581	10.3204
Contig70-snapTAU.46	NA	1.38193	0.00529152	8.31084
Contig67-snapTAU.76	NA	1.38186	0.0094938	11.3722
Contig41-snapTAU.145	aptf-1	-1.58471	0.00184701	7.35497
Contig61-snapTAU.140	NA	1.38039	0.00462244	7.15778
Contig66-snapTAU.134	NA	1.37979	0.00252688	8.86701
Contig9-snapTAU.39	NA	1.37856	0.00444726	6.97729
Contig36-snapTAU.294	asm-1	1.37844	0.0026099	10.2516
Contig12-snapTAU.297	NA	1.3782	0.00286641	8.83088
Contig7-snapTAU.468	NA	1.37792	0.00203754	9.90111
Contig12-snapTAU.422	C09F12.2	1.37774	0.0052418	9.17138
Contig24-snapTAU.146	NA	1.37703	0.0038536	9.66987
Contig68-snapTAU.75	NA	1.37703	0.00831577	9.4596
Contig39-snapTAU.6	NA	-1.58502	0.00445544	9.17781
Contig42-snapTAU.250	NA	-1.58533	0.0063141	10.2908
Contig24-snapTAU.311	NA	1.37653	0.0192341	8.04144
Contig42-snapTAU.276	NA	1.37646	0.00283673	8.79336
Contig16-snapTAU.259	NA	1.37581	0.00187179	6.82825
Contig73-snapTAU.47	acl-2	-1.5856	0.00602243	11.3745
Contig6-snapTAU.43	NA	1.37567	0.00364844	6.92716
Contig90-snapTAU.28	NA	1.37543	0.002784	9.51393
Contig53-snapTAU.4	NA	1.37533	0.00258425	6.87696
Contig22-snapTAU.195	rla-1	-1.58609	0.00166539	15.0272
Contig11-snapTAU.476	cux-7	-1.58739	0.00181682	7.46376
Contig147-snapTAU.7	frm-1	-1.5875	0.00172474	7.98388
Contig75-snapTAU.194	tag-231	-1.58757	0.00376528	11.6352
Contig238-snapTAU.4	oig-3	1.37503	0.00371203	8.80944
Contig98-snapTAU.75	NA	1.37349	0.00989518	9.7683
Contig87-snapTAU.118	Y76B12C.3	-1.58767	0.00566797	12.3375
Contig35-snapTAU.58	amph-1	1.3726	0.00887064	10.4238
Contig9-snapTAU.377	NA	1.37213	0.0108735	7.83316
Contig67-snapTAU.65	NA	1.3708	0.00204197	9.22247
Contig22-snapTAU.117	NA	-1.58841	0.00236745	11.596
Contig87-snapTAU.152	T22F7.1	1.36901	0.00190584	9.82488
Contig41-snapTAU.169	spt-5	-1.58861	0.00179909	11.8021
Contig174-snapTAU.13	sec-24.1	-1.58861	0.00248472	7.91249
Contig110-snapTAU.24	NA	1.36849	0.0119224	9.36403
Contig10-snapTAU.411	cyp-36A1	1.36846	0.0101723	9.64554
Contig25-snapTAU.43	NA	-1.58912	0.00226229	10.0788
Contig103-snapTAU.24	R06A10.4	1.36845	0.00519245	8.99377
Contig39-snapTAU.143	NA	1.3682	0.00512166	7.34855
Contig100-snapTAU.9	Y65B4BR.5	1.36817	0.00806615	9.10116
Contig44-snapTAU.132	NA	1.36814	0.00239166	7.027
Contig35-snapTAU.293	F22B7.1	1.36623	0.00527473	8.38125
Contig9-snapTAU.93	NA	1.3655	0.00430355	9.41673
Contig8-snapTAU.334	NA	1.3655	0.00209575	11.1723
Contig30-snapTAU.95	NA	1.36537	0.00475561	10.3686
Contig13-snapTAU.473	W09D10.3	-1.58986	0.00184701	10.8272
Contig4-snapTAU.471	NA	1.3647	0.0045639	9.83093
Contig53-snapTAU.142	ZC518.1	1.36432	0.00539476	9.2163
Contig4-snapTAU.362	NA	1.36414	0.00347743	10.2513
Contig76-snapTAU.2	NA	1.36367	0.0115971	7.15852
Contig18-snapTAU.108	NA	1.36332	0.00942278	8.46106
Contig14-snapTAU.423	NA	1.36254	0.00258425	9.73051
Contig45-snapTAU.24	NA	1.36252	0.00833689	8.93516
Contig3-snapTAU.436	NA	-1.59064	0.00425836	9.19749
Contig88-snapTAU.73	NA	1.36211	0.00643436	7.07179
Contig95-snapTAU.72	ppfr-1	-1.59073	0.00186272	12.8284
Contig19-snapTAU.326	pbs-6	-1.5915	0.00176051	12.3695
Contig30-snapTAU.28	NA	1.36204	0.00231788	6.97483
Contig130-snapTAU.18	NA	1.36029	0.00219093	9.60403
Contig43-snapTAU.15	NA	-1.59159	0.0019692	7.95833
Contig42-snapTAU.74	NA	1.36015	0.00921909	9.1291
Contig87-snapTAU.40	F13B12.3	1.35959	0.00303109	9.30735
Contig54-snapTAU.76	F36G3.3	1.35938	0.00204512	8.2652
Contig7-snapTAU.164	sap-1	-1.59213	0.00225697	9.17463
Contig48-snapTAU.92	NA	1.35832	0.00427408	9.15762
Contig2-snapTAU.244	F40A3.5	1.3582	0.00306392	9.4489
Contig44-snapTAU.187	dhs-14	1.35682	0.0103493	10.2686
Contig31-snapTAU.282	NA	-1.59397	0.0018483	7.87374
Contig3-snapTAU.440	NA	-1.59481	0.0023712	9.21397
Contig31-snapTAU.270	Y48C3A.3	1.35561	0.00280492	9.62442
Contig72-snapTAU.48	NA	-1.59491	0.00285102	7.46807
Contig12-snapTAU.99	NA	1.35556	0.0023319	9.27371
Contig7-snapTAU.436	Y57G7A.1	1.35457	0.00207599	10.2232
Contig76-snapTAU.102	NA	1.35452	0.0077739	9.1802
Contig58-snapTAU.127	NA	1.35356	0.00303111	9.8465
Contig87-snapTAU.84	NA	1.35288	0.0397038	8.71704
Contig1-snapTAU.592	NA	1.35062	0.00282647	10.4725
Contig44-snapTAU.81	F13C5.3	1.35009	0.00187542	12.2281
Contig8-snapTAU.54	NA	1.34965	0.00925281	8.06585
Contig296-snapTAU.2	NA	1.3496	0.00845113	10.4981
Contig12-snapTAU.180	dcn-1	1.34945	0.00706855	8.61866
Contig55-snapTAU.58	Y71G12B.8	-1.59496	0.00457532	9.61556
Contig60-snapTAU.36	NA	1.34916	0.0028263	9.48427
Contig866-snapTAU.1	NA	-1.59497	0.00249834	7.78914
Contig13-snapTAU.276	sma-2	1.34861	0.0025788	10.2014
Contig44-snapTAU.152	NA	1.34824	0.00509117	6.93769
Contig22-snapTAU.82	NA	1.34813	0.00672144	10.0039
Contig140-snapTAU.60	glb-11	1.34791	0.00308268	8.82252
Contig109-snapTAU.22	NA	1.34705	0.00457246	8.72493
Contig42-snapTAU.127	NA	1.34698	0.00284837	8.90651
Contig97-snapTAU.49	NA	1.34683	0.00426925	8.24153
Contig51-snapTAU.148	NA	1.34577	0.00486607	9.81658
Contig14-snapTAU.500	Y40B10A.9	1.34542	0.00372831	9.47936
Contig71-snapTAU.111	Y71F9B.13	1.34483	0.00287416	9.12506
Contig36-snapTAU.263	NA	1.34469	0.00611774	11.3232
Contig87-snapTAU.86	irg-1	1.34448	0.0144453	10.1276
Contig36-snapTAU.208	NA	1.34418	0.00411749	6.9595
Contig21-snapTAU.251	NA	1.34341	0.00259435	10.0273
Contig70-snapTAU.107	figl-1	-1.59527	0.00209394	10.0861
Contig43-snapTAU.117	NA	1.34191	0.00690005	11.9777
Contig3-snapTAU.495	F26E4.2	1.34125	0.00316185	9.57021
Contig151-snapTAU.9	NA	1.34088	0.00663842	10.0265
Contig50-snapTAU.15	T23E7.2	1.34029	0.00354364	9.06343
Contig16-snapTAU.89	NA	-1.59598	0.00251583	7.46744
Contig217-snapTAU.9	NA	1.33959	0.0153146	9.54845
Contig22-snapTAU.174	unc-95	1.33956	0.00404409	9.85225
Contig15-snapTAU.216	NA	-1.59656	0.00296798	7.33841
Contig87-snapTAU.3	F53F1.2	1.33946	0.00248169	11.0148
Contig41-snapTAU.103	ZK688.2	1.33942	0.00508468	9.98437
Contig80-snapTAU.32	NA	1.33904	0.0151616	9.9806
Contig12-snapTAU.363	NA	1.33895	0.00234668	8.87809
Contig22-snapTAU.172	NA	1.33886	0.00251843	9.89709
Contig17-snapTAU.172	NA	1.33858	0.00214953	10.3461
Contig33-snapTAU.202	NA	1.33834	0.0105493	9.24283
Contig63-snapTAU.33	NA	1.33747	0.00414604	9.93901
Contig76-snapTAU.103	NA	1.337	0.00937933	10.4809
Contig28-snapTAU.44	NA	1.33686	0.0024272	9.08702
Contig1-snapTAU.431	NA	1.33668	0.00516724	7.15077
Contig9-snapTAU.36	NA	1.33661	0.00190695	7.11856
Contig28-snapTAU.307	NA	1.33654	0.00652908	9.4697
Contig18-snapTAU.160	NA	1.33619	0.00430054	8.97182
Contig27-snapTAU.148	NA	-1.59693	0.00393717	7.45239
Contig47-snapTAU.84	NA	1.33556	0.00230075	9.83375
Contig5-snapTAU.271	NA	1.33555	0.0241229	9.15975
Contig30-snapTAU.100	ptr-22	1.33553	0.00311815	10.1547
Contig100-snapTAU.110	F26A3.4	1.33549	0.00727232	9.5682
Contig10-snapTAU.382	NA	1.33544	0.00299018	6.80465
Contig87-snapTAU.142	NA	1.33522	0.00443378	10.1706
Contig106-snapTAU.17	NA	1.33431	0.00223419	11.47
Contig9-snapTAU.3	NA	1.33362	0.00214634	7.24908
Contig38-snapTAU.27	NA	1.33323	0.00329313	9.697
Contig54-snapTAU.59	C46C11.1	1.33249	0.00537941	9.58516
Contig184-snapTAU.2	NA	1.3321	0.00213221	8.85213
Contig39-snapTAU.185	NA	1.33144	0.00209968	9.11878
Contig30-snapTAU.218	NA	1.32924	0.00565761	9.75921
Contig55-snapTAU.114	ZK973.11	-1.59774	0.0105052	7.93263
Contig61-snapTAU.136	C13C4.5	1.32921	0.00252963	8.34026
Contig15-snapTAU.319	pfn-3	1.32882	0.00458093	10.6694
Contig145-snapTAU.21	NA	1.32868	0.00398149	11.0081
Contig10-snapTAU.336	C32E12.4	1.32774	0.0108979	9.02089
Contig14-snapTAU.81	NA	-1.5979	0.00437083	8.35132
Contig0-snapTAU.249	NA	1.32762	0.00325845	9.65419
Contig67-snapTAU.168	yars-1	-1.59821	0.00243457	12.0016
Contig10-snapTAU.323	NA	1.3276	0.00220992	7.01667
Contig20-snapTAU.212	NA	1.32759	0.00414604	9.90158
Contig20-snapTAU.159	F43D2.6	1.32723	0.00225477	9.76706
Contig15-snapTAU.53	NA	1.32663	0.0023484	10.1602
Contig34-snapTAU.141	NA	1.32582	0.00193584	6.83763
Contig28-snapTAU.158	NA	1.32573	0.00480132	8.97342
Contig125-snapTAU.55	NA	1.32464	0.0046311	9.02374
Contig33-snapTAU.74	upb-1	1.32456	0.00214142	8.78169
Contig181-snapTAU.14	C55A6.3	1.32435	0.00658792	9.69556
Contig1-snapTAU.309	NA	1.32373	0.00209349	6.84993
Contig3-snapTAU.29	D2092.1	1.3234	0.00285679	8.85056
Contig22-snapTAU.225	NA	1.32276	0.0023519	10.0588
Contig104-snapTAU.56	NA	1.32149	0.00393041	10.1889
Contig4-snapTAU.414	NA	1.32021	0.00434782	9.708
Contig16-snapTAU.131	C34B2.6	-1.59858	0.00290545	12.1116
Contig88-snapTAU.58	NA	1.32012	0.00669742	7.01675
Contig31-snapTAU.128	NA	1.32005	0.0039114	9.60918
Contig136-snapTAU.13	NA	1.31984	0.00228726	10.9119
Contig89-snapTAU.56	NA	1.31943	0.00342417	9.9993
Contig43-snapTAU.27	NA	1.31824	0.0296208	8.46441
Contig19-snapTAU.237	NA	1.31727	0.0216205	9.34656
Contig1-snapTAU.519	Y72A10A.1	1.31645	0.00475448	7.8468
Contig126-snapTAU.24	nhr-76	1.31545	0.00596063	10.6849
Contig126-snapTAU.29	F58G6.8	1.3152	0.00277024	8.59453
Contig151-snapTAU.8	NA	1.3149	0.00316958	8.32316
Contig0-snapTAU.777	R02D5.3	1.31403	0.0142758	9.53138
Contig81-snapTAU.60	NA	1.31382	0.0189291	7.53822
Contig11-snapTAU.514	T12A2.7	-1.59871	0.00333208	10.2982
Contig109-snapTAU.79	unc-44	1.31286	0.00325611	11.0209
Contig41-snapTAU.43	NA	1.31269	0.00474816	10.664
Contig68-snapTAU.73	NA	1.31219	0.0107739	8.96544
Contig74-snapTAU.75	NA	1.31195	0.00438816	7.03285
Contig133-snapTAU.19	NA	-1.59929	0.00307934	7.52823
Contig30-snapTAU.228	NA	1.31156	0.0133338	10.0577
Contig51-snapTAU.51	NA	1.31151	0.00216885	8.16943
Contig7-snapTAU.148	NA	1.31131	0.00303879	10.7995
Contig26-snapTAU.61	NA	1.31116	0.00231008	9.18396
Contig134-snapTAU.29	NA	1.31108	0.00323326	9.07625
Contig33-snapTAU.2	NA	1.31093	0.00796326	7.25896
Contig84-snapTAU.2	NA	1.31065	0.00376253	6.93276
Contig15-snapTAU.126	NA	1.31009	0.00294269	7.29235
Contig142-snapTAU.5	NA	-1.59945	0.00199895	7.69832
Contig11-snapTAU.239	H14E04.1	1.31	0.0147517	8.57119
Contig21-snapTAU.39	NA	1.30722	0.00227985	9.90623
Contig25-snapTAU.37	NA	-1.59955	0.0034714	8.23792
Contig21-snapTAU.324	NA	1.30633	0.0326031	6.99069
Contig97-snapTAU.127	cex-1	1.30632	0.00230343	10.6182
Contig61-snapTAU.150	C18H7.1	1.30606	0.0125615	9.6445
Contig39-snapTAU.42	NA	1.3058	0.00287691	8.92991
Contig11-snapTAU.103	NA	1.30568	0.0112491	7.8918
Contig12-snapTAU.243	NA	1.30564	0.00202439	10.789
Contig75-snapTAU.179	T02H6.1	-1.60009	0.00230616	7.52931
Contig51-snapTAU.133	NA	1.3055	0.00358909	10.4715
Contig11-snapTAU.238	NA	1.30513	0.00252429	7.23148
Contig11-snapTAU.333	Y39A1A.22	-1.60028	0.00268439	8.23302
Contig43-snapTAU.229	NA	1.30461	0.00259435	9.2127
Contig61-snapTAU.37	NA	1.30453	0.00317055	9.14719
Contig10-snapTAU.300	F36H2.2	-1.60051	0.0023319	8.33343
Contig21-snapTAU.252	NA	1.30235	0.00686095	9.46987
Contig18-snapTAU.84	NA	1.30214	0.0022216	7.04796
Contig37-snapTAU.223	pgp-10	1.30147	0.00243457	9.03253
Contig34-snapTAU.21	NA	1.30139	0.00633628	9.67432
Contig51-snapTAU.157	NA	1.3011	0.0052649	9.63129
Contig26-snapTAU.159	hmit-1.3	1.29986	0.0039694	9.86388
Contig1-snapTAU.30	NA	-1.60106	0.0117135	10.83
Contig124-snapTAU.55	NA	1.29968	0.00757599	9.05346
Contig12-snapTAU.541	NA	1.29936	0.0301829	8.47328
Contig67-snapTAU.135	NA	1.29851	0.0019555	9.31436
Contig97-snapTAU.1	top-2	-1.6012	0.00415469	7.24974
Contig33-snapTAU.252	NA	-1.60149	0.00223419	7.53642
Contig308-snapTAU.4	NA	1.29791	0.00286982	10.0975
Contig41-snapTAU.29	NA	1.29674	0.00778777	6.87276
Contig75-snapTAU.29	NA	1.29649	0.00428952	10.8972
Contig26-snapTAU.193	NA	1.29604	0.00304464	9.23838
Contig60-snapTAU.129	NA	1.29591	0.00202677	8.28936
Contig24-snapTAU.13	NA	-1.60163	0.00922053	8.24463
Contig0-snapTAU.331	NA	1.29584	0.00594177	8.44059
Contig35-snapTAU.223	wht-1	1.29527	0.00568544	9.577
Contig120-snapTAU.19	pdi-3	-1.60196	0.00194291	12.1448
Contig41-snapTAU.142	hars-1	-1.60202	0.0106054	10.4793
Contig148-snapTAU.7	NA	-1.60208	0.00530632	10.7644
Contig11-snapTAU.338	NA	1.29524	0.00912353	9.27025
Contig7467-snapTAU.1	NA	-1.60211	0.00246715	7.85062
Contig65-snapTAU.66	T24H10.4	1.29501	0.00553394	10.5185
Contig11-snapTAU.184	NA	1.2948	0.0207429	6.94072
Contig204-snapTAU.3	atp-3	-1.60212	0.00257079	13.5236
Contig30-snapTAU.129	F17C11.2	1.29441	0.0113757	10.1897
Contig17-snapTAU.319	NA	1.29424	0.00219822	11.0817
Contig106-snapTAU.74	NA	1.29279	0.00243859	8.70683
Contig82-snapTAU.27	F42A10.5	-1.60246	0.00400859	11.9064
Contig45-snapTAU.53	NA	1.29245	0.0190328	7.95854
Contig41-snapTAU.46	NA	1.29243	0.0186169	8.95509
Contig17-snapTAU.84	NA	1.29239	0.00252339	9.52328
Contig1-snapTAU.407	ZK154.1	-1.60253	0.0019555	8.90807
Contig11-snapTAU.453	elpc-2	-1.60395	0.00944198	10.3769
Contig365-snapTAU.2	T09B4.9	-1.60468	0.00444548	7.86577
Contig72-snapTAU.6	NA	1.29184	0.00217434	10.9417
Contig55-snapTAU.66	NA	1.29113	0.00887562	9.83875
Contig104-snapTAU.99	F44D12.1	1.29105	0.00252105	9.12713
Contig83-snapTAU.61	NA	1.29099	0.0132441	9.97418
Contig10-snapTAU.534	NA	-1.60495	0.00167061	12.7009
Contig45-snapTAU.107	NA	1.29085	0.00559119	8.26995
Contig1-snapTAU.39	NA	1.29059	0.00208144	8.44847
Contig0-snapTAU.296	NA	1.28964	0.0332243	7.01252
Contig100-snapTAU.1	NA	1.28922	0.00416409	10.036
Contig45-snapTAU.85	NA	1.28918	0.0021	6.9086
Contig19-snapTAU.188	K07C11.4	1.28907	0.0227821	10.6703
Contig13-snapTAU.190	smi-1	-1.60529	0.00289598	8.18946
Contig13-snapTAU.372	NA	1.28841	0.0130663	6.98185
Contig44-snapTAU.107	ftt-2	-1.60573	0.00168836	12.3237
Contig19-snapTAU.21	NA	1.28833	0.00457411	10.8305
Contig18-snapTAU.86	lbp-1	1.28784	0.00211639	7.84234
Contig25-snapTAU.84	NA	1.28774	0.00461276	9.89045
Contig11-snapTAU.151	NA	1.28742	0.00257064	10.8926
Contig76-snapTAU.29	NA	-1.60659	0.00209975	9.06082
Contig7-snapTAU.93	NA	-1.60675	0.00165882	13.0493
Contig2-snapTAU.69	W09D6.1	-1.60722	0.00410792	7.89527
Contig42-snapTAU.245	NA	1.28594	0.00582699	9.02677
Contig3-snapTAU.233	dapk-1	1.28552	0.00217703	10.416
Contig18-snapTAU.116	NA	1.28484	0.0026806	7.52069
Contig44-snapTAU.125	B0361.11	1.28483	0.00221067	7.26067
Contig22-snapTAU.7	NA	1.28465	0.0030397	9.24256
Contig10-snapTAU.564	T23B3.2	1.28428	0.00625267	8.49213
Contig4-snapTAU.432	NA	1.28426	0.0134408	9.36314
Contig91-snapTAU.74	NA	1.28396	0.00270005	9.40046
Contig151-snapTAU.14	NA	1.28335	0.00702598	8.60409
Contig25-snapTAU.225	NA	1.283	0.0019836	7.00794
Contig41-snapTAU.24	dhs-22	1.28279	0.0039014	10.3849
Contig18-snapTAU.129	T01G1.4	-1.60807	0.00301375	8.71237
Contig3-snapTAU.42	NA	-1.60836	0.00166849	8.32814
Contig93-snapTAU.34	NA	1.28222	0.00342696	8.10703
Contig72-snapTAU.102	NA	1.28157	0.0277678	7.84158
Contig23-snapTAU.148	NA	1.28151	0.00352876	8.63151
Contig18-snapTAU.258	NA	1.2812	0.00609044	6.89542
Contig21-snapTAU.72	T08B2.5	-1.6088	0.00417834	8.05313
Contig153-snapTAU.7	NA	-1.60971	0.00390273	9.28586
Contig53-snapTAU.28	NA	-1.6099	0.00230343	7.51153
Contig7-snapTAU.207	NA	1.28076	0.00367619	6.94192
Contig31-snapTAU.260	klp-7	-1.61099	0.00463075	7.95398
Contig36-snapTAU.158	NA	-1.61117	0.00203089	11.9456
Contig17-snapTAU.70	Y39C12A.1	1.28034	0.00200165	10.0664
Contig22-snapTAU.176	NA	1.28027	0.00211998	13.1151
Contig28-snapTAU.4	NA	1.27974	0.00268833	8.62234
Contig37-snapTAU.244	NA	1.2787	0.00267787	9.20677
Contig80-snapTAU.22	NA	1.27866	0.0359965	10.2013
Contig47-snapTAU.14	clec-41	1.27788	0.00476999	11.1849
Contig14-snapTAU.250	spas-1	-1.61119	0.00720108	7.62537
Contig21-snapTAU.274	NA	-1.61131	0.00365679	9.52302
Contig4-snapTAU.336	NA	-1.61265	0.00174553	8.10322
Contig81-snapTAU.101	JC8.2	-1.61268	0.0026099	7.34939
Contig23-snapTAU.195	Y119D3B.14	-1.61353	0.00247639	7.56366
Contig23-snapTAU.177	NA	1.27721	0.0332185	9.13854
Contig87-snapTAU.131	F11E6.3	1.27711	0.00435214	8.53217
Contig13-snapTAU.184	Y39A3CR.3	-1.61382	0.00355439	11.9345
Contig17-snapTAU.118	NA	1.27688	0.0027932	6.97483
Contig97-snapTAU.103	zyx-1	1.27669	0.00200687	9.34314
Contig90-snapTAU.47	NA	1.27607	0.00752816	10.7239
Contig40-snapTAU.91	NA	-1.61406	0.00165882	8.66593
Contig17-snapTAU.302	NA	1.2759	0.00830462	9.09254
Contig57-snapTAU.41	NA	1.27542	0.00269733	9.47166
Contig30-snapTAU.46	dhs-20	1.27479	0.00759118	10.3855
Contig46-snapTAU.56	NA	1.27445	0.00337597	9.60623
Contig42-snapTAU.164	NA	1.27439	0.0110402	9.37042
Contig7-snapTAU.53	NA	1.27402	0.00431644	9.49877
Contig0-snapTAU.528	NA	1.27329	0.00221067	8.44079
Contig31-snapTAU.116	NA	1.2727	0.0220192	6.91156
Contig50-snapTAU.121	F08B12.1	1.27209	0.00584865	9.36878
Contig14-snapTAU.402	tam-1	-1.61426	0.00433245	8.09192
Contig20-snapTAU.200	sulp-8	1.27143	0.00284697	9.67799
Contig43-snapTAU.20	NA	1.27135	0.00348348	9.89092
Contig32-snapTAU.170	ttr-35	1.27066	0.00243366	8.84565
Contig72-snapTAU.11	NA	1.26975	0.00248603	8.74814
Contig1479-snapTAU.1	NA	-1.61476	0.00216144	7.28175
Contig12-snapTAU.358	C39E9.8	1.26819	0.0106921	10.2053
Contig12-snapTAU.131	NA	1.26812	0.00252963	10.2739
Contig0-snapTAU.7	NA	1.26696	0.0064327	8.40602
Contig47-snapTAU.15	NA	1.266	0.00239941	6.95617
Contig10-snapTAU.543	W05H12.1	1.26526	0.00991449	10.7601
Contig15-snapTAU.337	M153.1	1.26508	0.00352422	10.1059
Contig48-snapTAU.30	T07G12.5	1.2645	0.00657536	8.3668
Contig99-snapTAU.22	F40A3.2	1.26431	0.00391873	10.5424
Contig1-snapTAU.520	NA	1.263	0.00414568	7.56533
Contig20-snapTAU.71	NA	1.26197	0.00434166	10.0186
Contig13-snapTAU.411	mlc-3	1.26195	0.00258786	9.67988
Contig19-snapTAU.97	NA	1.26179	0.00330796	9.37519
Contig6-snapTAU.4	NA	1.26131	0.0053384	7.32337
Contig10-snapTAU.499	NA	1.26117	0.00251845	8.95371
Contig0-snapTAU.364	vps-54	-1.61491	0.00194291	10.1842
Contig32-snapTAU.126	alh-4	1.26054	0.00305191	10.8212
Contig22-snapTAU.113	NA	1.25989	0.00914575	8.46202
Contig14-snapTAU.10	F41E6.12	1.25951	0.00262915	7.41988
Contig1-snapTAU.83	C12D12.1	1.25949	0.00679659	9.5262
Contig55-snapTAU.96	NA	1.25761	0.00879729	9.67553
Contig0-snapTAU.630	NA	1.25758	0.0023224	7.02915
Contig97-snapTAU.118	ZK1321.4	1.25741	0.0024035	10.2208
Contig45-snapTAU.170	NA	1.25586	0.0102388	9.91693
Contig12-snapTAU.239	NA	1.25581	0.0147152	9.1187
Contig9-snapTAU.159	NA	1.25564	0.00304005	8.58042
Contig131-snapTAU.14	NA	1.25544	0.00892067	9.10311
Contig31-snapTAU.204	NA	1.25527	0.0063738	10.6392
Contig56-snapTAU.107	NA	1.25482	0.00943035	8.80139
Contig0-snapTAU.351	K07B1.4	-1.61588	0.00187179	7.79283
Contig9-snapTAU.363	NA	1.25461	0.0112823	6.91809
Contig48-snapTAU.89	NA	1.25452	0.0162003	7.02678
Contig15-snapTAU.238	unc-97	1.25421	0.0023712	10.5737
Contig25-snapTAU.12	NA	1.25413	0.0024637	7.16218
Contig77-snapTAU.132	NA	1.25373	0.00586548	9.00917
Contig88-snapTAU.22	NA	-1.61716	0.00602389	8.99138
Contig42-snapTAU.150	NA	1.25244	0.0437892	10.5448
Contig37-snapTAU.214	NA	1.25144	0.00223734	6.93845
Contig56-snapTAU.103	NA	1.25102	0.0262576	9.48775
Contig115-snapTAU.35	NA	1.25054	0.00545731	9.16963
Contig36-snapTAU.106	NA	1.25041	0.023154	8.27426
Contig101-snapTAU.6	prmt-5	-1.61773	0.00236162	8.06933
Contig175-snapTAU.13	fic-1	1.2504	0.00952456	9.76702
Contig54-snapTAU.152	NA	1.24961	0.00213693	10.7594
Contig35-snapTAU.277	Y37D8A.3	1.24938	0.0088762	11.2251
Contig146-snapTAU.9	lon-8	1.24904	0.00366664	8.59667
Contig25-snapTAU.57	NA	1.24899	0.00422737	9.74178
Contig44-snapTAU.116	NA	-1.61824	0.00605037	7.26721
Contig5-snapTAU.353	NA	1.24895	0.0114917	9.68931
Contig105-snapTAU.45	lin-24	1.24891	0.00626087	10.1573
Contig102-snapTAU.48	NA	1.24843	0.0105108	8.14048
Contig35-snapTAU.160	C46F11.5	-1.61842	0.00343497	10.3546
Contig51-snapTAU.146	NA	1.24797	0.00972247	8.51689
Contig8-snapTAU.215	NA	1.24786	0.00262305	10.1623
Contig127-snapTAU.2	tsp-8	1.24654	0.00330794	10.2567
Contig15-snapTAU.189	NA	1.24573	0.00449247	9.41925
Contig106-snapTAU.34	NA	1.24488	0.00882628	8.50256
Contig12-snapTAU.244	NA	1.24427	0.00266946	9.84782
Contig35-snapTAU.42	H10E21.1	1.24423	0.00328955	9.27296
Contig97-snapTAU.19	lgc-34	1.24417	0.00501282	9.24297
Contig88-snapTAU.32	F10E7.6	-1.61865	0.00370542	10.8684
Contig70-snapTAU.133	NA	1.24407	0.00276755	10.211
Contig31-snapTAU.316	F35H8.2	1.24405	0.00428924	7.85608
Contig22-snapTAU.52	rps-17	-1.61872	0.00176975	14.2104
Contig30-snapTAU.35	NA	1.24378	0.0192344	9.57578
Contig30-snapTAU.292	flp-6	1.2422	0.00337597	9.8767
Contig21-snapTAU.61	NA	1.24196	0.00293527	6.94293
Contig99-snapTAU.65	NA	1.24176	0.00325611	7.10333
Contig17-snapTAU.287	NA	1.24155	0.00243153	9.3074
Contig3-snapTAU.281	NA	1.24152	0.00357103	7.04951
Contig129-snapTAU.39	nsy-7	-1.61908	0.00222155	9.60884
Contig27-snapTAU.9	NA	1.24068	0.0066532	7.27184
Contig31-snapTAU.366	sqrd-1	1.24044	0.00352765	10.0124
Contig22-snapTAU.104	NA	1.24016	0.00380296	8.9484
Contig7-snapTAU.39	NA	1.23999	0.00414658	10.6456
Contig12-snapTAU.327	sph-1	1.23976	0.00305612	10.4512
Contig36-snapTAU.47	NA	1.23962	0.00252723	10.3042
Contig11-snapTAU.427	F54C4.1	-1.61934	0.00384811	11.7761
Contig11-snapTAU.556	ttr-33	1.23941	0.00490957	8.38029
Contig60-snapTAU.50	NA	1.23856	0.00702553	10.1508
Contig63-snapTAU.41	NA	1.23771	0.00330796	8.78661
Contig113-snapTAU.25	NA	1.23684	0.00274937	7.09637
Contig103-snapTAU.108	NA	-1.61948	0.00387452	7.61647
Contig82-snapTAU.89	NA	1.23663	0.00292671	10.1619
Contig122-snapTAU.33	NA	1.23654	0.00422664	10.8976
Contig11-snapTAU.169	Y75B8A.14	-1.61949	0.00315677	8.84934
Contig103-snapTAU.7	NA	-1.61972	0.0026099	7.62897
Contig76-snapTAU.84	NA	1.2365	0.00927228	7.5816
Contig16-snapTAU.29	NA	-1.62051	0.00170643	7.3306
Contig12-snapTAU.494	NA	1.23438	0.00822525	9.20991
Contig24-snapTAU.29	sphk-1	1.23288	0.00233819	8.92236
Contig56-snapTAU.152	NA	1.23175	0.00218641	7.01054
Contig47-snapTAU.123	rpl-2	-1.62092	0.00174533	15.3716
Contig2-snapTAU.525	NA	1.23154	0.00213	10.1623
Contig52-snapTAU.93	NA	1.22895	0.0026884	11.4974
Contig38-snapTAU.203	NA	1.22895	0.00316201	8.69817
Contig19-snapTAU.60	NA	1.22882	0.00507685	10.1817
Contig1-snapTAU.41	mek-1	1.22874	0.00537941	9.09558
Contig97-snapTAU.16	ttr-38	1.22837	0.00237413	8.93527
Contig6-snapTAU.73	NA	1.22828	0.00350037	8.45044
Contig0-snapTAU.751	NA	1.22814	0.00841503	6.94572
Contig2-snapTAU.448	NA	-1.62139	0.00255221	7.66881
Contig5-snapTAU.486	NA	1.22765	0.00221067	10.6911
Contig128-snapTAU.37	NA	1.22704	0.00221674	8.61431
Contig95-snapTAU.88	T10E9.8	1.22679	0.00801668	8.7311
Contig12-snapTAU.275	NA	1.2264	0.00450235	10.5201
Contig113-snapTAU.13	NA	-1.62148	0.0019698	7.45185
Contig10-snapTAU.399	NA	1.22627	0.00264524	8.63172
Contig7-snapTAU.455	lec-5	1.22546	0.00858569	10.6696
Contig45-snapTAU.56	NA	1.22447	0.0257464	9.77161
Contig19-snapTAU.53	NA	1.22325	0.00992232	7.58106
Contig20-snapTAU.108	NA	1.22315	0.0120969	9.04038
Contig12-snapTAU.469	ugt-49	1.22302	0.0106845	8.82654
Contig102-snapTAU.10	NA	1.2229	0.00347468	9.40775
Contig29-snapTAU.4	C55A6.12	1.22261	0.0051555	9.69706
Contig99-snapTAU.3	NA	1.2223	0.0021975	10.4229
Contig35-snapTAU.193	NA	1.22214	0.00248472	6.98713
Contig10-snapTAU.463	NA	1.22212	0.00241617	6.92653
Contig23-snapTAU.135	NA	1.22211	0.0109188	8.54221
Contig8-snapTAU.285	F11C7.2	1.22184	0.00695207	8.96776
Contig129-snapTAU.10	NA	1.22171	0.0410417	7.73706
Contig72-snapTAU.20	NA	1.22099	0.00588188	8.7459
Contig24-snapTAU.111	NA	1.22084	0.00896897	8.37453
Contig56-snapTAU.86	mec-7	1.21884	0.003914	9.72717
Contig14-snapTAU.122	NA	1.21856	0.00734088	8.12613
Contig27-snapTAU.183	T14B4.1	-1.62157	0.00190502	7.80705
Contig93-snapTAU.58	NA	1.21781	0.00481152	6.95286
Contig162-snapTAU.10	NA	1.21724	0.00417943	7.97926
Contig56-snapTAU.116	NA	1.21712	0.0024195	9.4956
Contig36-snapTAU.175	NA	1.21675	0.0226859	7.87859
Contig0-snapTAU.562	NA	1.21668	0.00223419	6.81099
Contig138-snapTAU.29	NA	1.21586	0.00811367	7.62788
Contig57-snapTAU.93	NA	1.21585	0.00491273	10.6495
Contig74-snapTAU.98	F48C1.6	-1.62227	0.00263214	11.4212
Contig95-snapTAU.13	F30A10.1	1.21573	0.00779709	9.36861
Contig9-snapTAU.271	NA	1.21529	0.00346988	10.8372
Contig64-snapTAU.34	NA	1.21495	0.00407529	7.72945
Contig125-snapTAU.27	exc-9	1.21465	0.00330653	8.55889
Contig10-snapTAU.273	NA	1.21281	0.00223419	7.38172
Contig21-snapTAU.184	M05D6.1	1.21268	0.00283815	6.65807
Contig31-snapTAU.48	Y53F4B.21	-1.62234	0.00351646	7.97558
Contig61-snapTAU.44	NA	1.2125	0.00272832	7.53831
Contig54-snapTAU.43	NA	1.21226	0.00558994	8.52073
Contig31-snapTAU.224	D2085.3	-1.62268	0.00648867	7.96256
Contig73-snapTAU.12	F01F1.1	-1.62324	0.00169895	10.5442
Contig8-snapTAU.381	NA	1.21213	0.00989364	9.27591
Contig36-snapTAU.13	NA	1.21189	0.00226569	10.3337
Contig10-snapTAU.451	lim-9	1.21178	0.023125	9.3157
Contig60-snapTAU.32	NA	1.21077	0.00854641	9.77292
Contig35-snapTAU.166	cutl-23	1.21071	0.0157582	7.87121
Contig87-snapTAU.26	NA	1.20978	0.0328236	8.75107
Contig28-snapTAU.242	NA	1.20962	0.00504023	8.7447
Contig5-snapTAU.99	NA	1.20947	0.00251255	10.1987
Contig32-snapTAU.276	NA	1.2091	0.00511131	8.39491
Contig164-snapTAU.9	NA	1.20835	0.00670548	6.93115
Contig9-snapTAU.233	NA	-1.62333	0.00370112	7.36187
Contig11-snapTAU.117	NA	1.20815	0.0132216	9.90393
Contig91-snapTAU.80	NA	1.20814	0.010609	10.0933
Contig92-snapTAU.26	NA	1.20768	0.00818338	9.25344
Contig30-snapTAU.179	NA	1.20714	0.00598493	8.89981
Contig53-snapTAU.53	NA	1.20653	0.00308905	7.61808
Contig18-snapTAU.25	NA	-1.62389	0.00399656	8.05132
Contig24-snapTAU.284	NA	1.20549	0.0323955	12.1239
Contig50-snapTAU.49	F40B5.2	1.20534	0.0175654	9.4568
Contig23-snapTAU.194	NA	1.20528	0.00330617	9.26282
Contig145-snapTAU.13	NA	1.20466	0.0044319	8.58589
Contig35-snapTAU.191	B0336.11	1.20462	0.00344383	9.39247
Contig12-snapTAU.236	NA	1.20416	0.00925899	7.18836
Contig29-snapTAU.46	NA	1.20344	0.0360132	9.7573
Contig17-snapTAU.28	K11H12.1	-1.62449	0.00540686	11.8885
Contig15-snapTAU.100	F47B7.2	-1.6257	0.0019534	8.33949
Contig85-snapTAU.32	NA	1.20266	0.00226493	10.9956
Contig10-snapTAU.453	NA	1.20244	0.00672901	8.7339
Contig22-snapTAU.121	ctg-1	1.20193	0.0129201	8.85163
Contig30-snapTAU.324	R186.7	-1.62611	0.00240665	7.5622
Contig32-snapTAU.114	NA	1.20154	0.00752529	9.38171
Contig4-snapTAU.595	NA	1.20011	0.00425916	8.62721
Contig20-snapTAU.122	NA	1.19998	0.00994782	9.5603
Contig15-snapTAU.105	osm-11	1.19997	0.00260666	10.0865
Contig22-snapTAU.270	C32E8.3	1.19995	0.00535584	9.55434
Contig41-snapTAU.124	vps-11	-1.62648	0.00265898	8.46655
Contig10-snapTAU.523	NA	-1.62711	0.00351646	11.5285
Contig100-snapTAU.46	F59C6.12	-1.62767	0.00246603	8.02561
Contig213-snapTAU.7	NA	1.19982	0.00247217	6.86686
Contig49-snapTAU.50	NA	1.19964	0.00660994	11.2205
Contig77-snapTAU.125	T03G6.3	1.19924	0.00335828	10.1823
Contig43-snapTAU.116	NA	1.19876	0.0026592	9.4878
Contig2-snapTAU.84	NA	1.1982	0.00336067	6.89448
Contig39-snapTAU.102	NA	1.19802	0.025289	9.44933
Contig50-snapTAU.76	NA	1.19727	0.0047033	10.4916
Contig11-snapTAU.519	lim-8	1.19683	0.0249659	7.43168
Contig24-snapTAU.23	NA	1.19676	0.0186868	7.85576
Contig75-snapTAU.35	NA	1.19654	0.0097257	8.12267
Contig21-snapTAU.246	NA	1.19567	0.00232647	10.6219
Contig30-snapTAU.23	T07F10.6	1.19451	0.00273702	10.4089
Contig21-snapTAU.129	NA	-1.6283	0.00811367	10.3856
Contig12-snapTAU.367	NA	1.19435	0.00364554	11.2307
Contig160-snapTAU.4	NA	1.19404	0.00373764	9.75466
Contig14-snapTAU.123	NA	1.19391	0.00434101	8.3566
Contig38-snapTAU.48	NA	1.1939	0.0165939	6.83423
Contig33-snapTAU.132	xrn-1	-1.62865	0.00223045	7.71399
Contig11-snapTAU.128	bbs-5	1.19347	0.00830115	7.80877
Contig94-snapTAU.105	NA	1.19307	0.00284216	9.13816
Contig68-snapTAU.40	NA	1.19303	0.0161881	9.06057
Contig11-snapTAU.551	C45G9.13	1.19289	0.00511398	8.73343
Contig0-snapTAU.507	NA	1.19287	0.0094757	6.8663
Contig2-snapTAU.475	NA	1.19194	0.0234118	9.86933
Contig38-snapTAU.165	NA	1.19188	0.00239166	8.70764
Contig9-snapTAU.299	NA	1.1915	0.00367202	10.5626
Contig32-snapTAU.82	NA	1.1914	0.00779028	8.70639
Contig128-snapTAU.26	ubxn-1	1.19122	0.00434911	9.4764
Contig56-snapTAU.63	nhr-120	1.1911	0.00354157	8.11714
Contig97-snapTAU.38	NA	1.19079	0.00368265	10.056
Contig9-snapTAU.148	F47F2.1	1.19026	0.00351509	9.25406
Contig16-snapTAU.18	NA	-1.62923	0.00221067	7.68073
Contig234-snapTAU.3	C51E3.9	1.19025	0.0024492	8.91962
Contig2-snapTAU.342	NA	1.19009	0.00467626	8.23394
Contig10-snapTAU.536	NA	1.18956	0.00462776	9.8451
Contig10-snapTAU.476	ego-1	-1.62931	0.00173297	9.83535
Contig144-snapTAU.25	itx-1	1.18954	0.00938226	9.35735
Contig18-snapTAU.3	F11C1.1	-1.62964	0.00389243	7.8902
Contig35-snapTAU.22	dlc-1	-1.62988	0.00211909	12.1512
Contig5-snapTAU.120	NA	1.18859	0.0471458	9.31255
Contig0-snapTAU.518	NA	1.18852	0.0411471	7.12916
Contig35-snapTAU.71	clp-2	-1.63013	0.0030388	7.913
Contig46-snapTAU.59	C05D11.9	-1.63082	0.00230343	9.55703
Contig154-snapTAU.2	NA	-1.63083	0.00382932	8.62707
Contig66-snapTAU.57	NA	1.18847	0.00899512	7.98646
Contig21-snapTAU.162	NA	1.18835	0.00293527	6.95097
Contig97-snapTAU.66	K09E4.3	-1.63088	0.0108178	9.69425
Contig25-snapTAU.102	NA	1.18757	0.0204043	8.79937
Contig7-snapTAU.118	NA	1.18682	0.00337943	6.91395
Contig87-snapTAU.21	pqn-22	1.18616	0.00328256	10.1191
Contig61-snapTAU.3	NA	-1.63101	0.00291728	7.34255
Contig139-snapTAU.32	NA	1.18606	0.00272704	8.93768
Contig93-snapTAU.85	NA	1.18535	0.00481046	8.79171
Contig29-snapTAU.41	NA	1.18345	0.00751829	8.56327
Contig16-snapTAU.137	T22C1.6	1.18298	0.0027473	7.42395
Contig24-snapTAU.110	D1022.4	1.18292	0.00243897	10.3024
Contig13-snapTAU.474	NA	-1.63104	0.0472633	8.45943
Contig146-snapTAU.35	R07B7.10	1.1829	0.00470239	10.743
Contig53-snapTAU.92	NA	1.18201	0.00383849	8.97676
Contig14-snapTAU.515	NA	1.18192	0.00652908	7.82023
Contig36-snapTAU.48	NA	1.18161	0.0121833	8.33725
Contig30-snapTAU.198	twk-42	1.18063	0.011044	8.91057
Contig9-snapTAU.275	F42G8.8	1.18	0.00287558	7.06015
Contig14-snapTAU.370	R11D1.9	-1.6314	0.00344049	10.9797
Contig2-snapTAU.174	NA	1.17969	0.00943926	8.05606
Contig214-snapTAU.3	NA	1.17933	0.00357128	10.8041
Contig95-snapTAU.87	hum-8	1.17917	0.00238714	9.85427
Contig33-snapTAU.49	C01F1.3	1.17784	0.00230338	10.0339
Contig41-snapTAU.87	fnta-1	-1.63182	0.0163836	10.1538
Contig85-snapTAU.75	R08A2.2	1.17764	0.0110639	7.00058
Contig24-snapTAU.179	NA	1.17753	0.002977	6.8584
Contig90-snapTAU.23	fmo-1	1.17711	0.00342641	8.40418
Contig131-snapTAU.45	NA	1.17694	0.007089	9.97807
Contig11-snapTAU.467	klp-20	-1.63196	0.00163531	13.4659
Contig19-snapTAU.190	NA	1.17684	0.0120026	8.65891
Contig63-snapTAU.96	F47G3.1	1.17678	0.00633964	8.91039
Contig30-snapTAU.176	nkcc-1	-1.63204	0.00506192	8.14869
Contig20-snapTAU.110	NA	1.17641	0.0385647	7.32582
Contig20-snapTAU.123	NA	1.1759	0.02603	10.6731
Contig13-snapTAU.371	NA	1.17553	0.00412914	8.29369
Contig61-snapTAU.163	C50F4.16	-1.63248	0.00220992	7.59865
Contig290-snapTAU.1	NA	-1.63253	0.00197893	7.89278
Contig30-snapTAU.85	K07B1.7	1.17409	0.0149714	10.5848
Contig20-snapTAU.234	NA	-1.63261	0.00209814	7.32009
Contig2-snapTAU.492	Y71H2AM.9	-1.63303	0.00181867	8.08025
Contig12-snapTAU.451	NA	1.17386	0.00355968	10.2053
Contig78-snapTAU.100	NA	1.17344	0.00237687	10.6144
Contig13-snapTAU.194	NA	1.17315	0.0032642	7.29195
Contig3-snapTAU.165	spe-4	1.17297	0.028163	7.06224
Contig0-snapTAU.570	D2021.4	1.17276	0.0054638	8.3141
Contig30-snapTAU.55	hex-5	1.17234	0.00520954	7.94002
Contig159-snapTAU.20	NA	1.17223	0.00925899	9.41614
Contig15-snapTAU.54	NA	1.17135	0.00244389	10.4975
Contig38-snapTAU.193	NA	1.17105	0.00345302	8.46449
Contig14-snapTAU.403	lea-1	1.17078	0.00487909	10.6694
Contig49-snapTAU.52	C24A3.4	1.17039	0.0060562	9.16361
Contig57-snapTAU.92	NA	1.16968	0.00352648	10.0264
Contig43-snapTAU.47	NA	1.16944	0.00411495	11.142
Contig8-snapTAU.482	NA	1.16906	0.00330796	7.67545
Contig36-snapTAU.292	chd-3	-1.63338	0.00192486	8.99567
Contig90-snapTAU.64	NA	1.16891	0.0113754	10.9901
Contig16-snapTAU.64	rps-20	-1.63361	0.00181682	15.4719
Contig22-snapTAU.170	NA	1.16828	0.00347743	9.87277
[truncated: 6,467 more rows]
