# Supplementary material for: Genome-Wide Analysis of Germline Signaling Genes Regulating Longevity and Innate Immunity in the Nematode Pristionchus pacificus
Source: PLoS Pathog. 2012 Aug 9;8(8):e1002864. doi: 10.1371/journal.ppat.1002864 (PMC3415453; doi:10.1371/journal.ppat.1002864)
Supplement: Table S3 — Genes significantly differentially expressed in the comparison of germline-ablated animals fed on S. marcescens versus germline-ablated animals fed E. coli OP50 (Expression profile E2). Processed microarray data for experiment E2 for each P. pacificus gene with its log2 fold change, FDR corrected p-value and average expression value (log2 scale). (XLS) [file ppat.1002864.s005.xls]

## Sheet: Supp Table 3
Supplementary Table 3. List of genes significantly differentially expressed in the comparison of germline-ablated animals fed on S. marcescens versus germline-ablated animals fed E. coli OP50 (Expression profile E2)
ID	celHomolog	logFC	adj.P.Val	AveExpr
Contig71-snapTAU.8	NA	3.9735	0.000362384	11.1652
Contig71-snapTAU.76	NA	3.80565	0.000382965	10.8819
Contig20-snapTAU.42	NA	3.74	0.000196286	10.6235
Contig13-snapTAU.287	NA	3.44932	0.00683324	11.3997
Contig23-snapTAU.134	NA	3.43109	0.000218624	11.3367
Contig108-snapTAU.2	NA	3.39528	0.0005108	9.11899
Contig42-snapTAU.264	NA	3.37828	0.000623132	11.2688
Contig33-snapTAU.69	NA	3.28671	0.000610126	8.79393
Contig81-snapTAU.93	NA	3.24586	0.00349073	11.1961
Contig65-snapTAU.62	NA	3.15898	0.000565661	9.02066
Contig38-snapTAU.179	NA	3.15263	2.06332e-05	9.95232
Contig43-snapTAU.114	NA	3.13553	0.000618644	9.80106
Contig1-snapTAU.526	NA	3.0154	0.00011314	9.77287
Contig62-snapTAU.15	NA	2.8893	0.00489344	10.336
Contig17-snapTAU.140	NA	2.79783	0.00108634	9.36923
Contig88-snapTAU.75	NA	2.79763	0.00183353	10.5841
Contig130-snapTAU.47	NA	2.77621	0.00244083	14.1437
Contig7-snapTAU.157	NA	2.73962	0.000967676	9.50452
Contig21-snapTAU.245	NA	2.70362	0.000157594	9.36561
Contig71-snapTAU.77	NA	2.66843	0.000216443	8.87464
Contig42-snapTAU.39	NA	2.65409	0.000108283	10.0979
Contig72-snapTAU.11	NA	2.59401	0.00111729	12.8271
Contig24-snapTAU.188	NA	2.45359	0.00149561	11.9676
Contig111-snapTAU.9	NA	2.4466	0.000506093	8.22385
Contig2-snapTAU.109	NA	2.44308	0.0221977	8.33656
Contig17-snapTAU.58	NA	2.33513	0.00120783	9.73886
Contig97-snapTAU.138	Y17G7B.23	2.33032	0.00048049	9.05382
Contig28-snapTAU.23	NA	2.31774	0.00254317	9.46867
Contig0-snapTAU.467	NA	2.28016	0.0100367	8.8496
Contig17-snapTAU.59	NA	2.26823	0.000662327	12.2836
Contig7-snapTAU.225	NA	2.25475	0.0012706	10.2611
Contig22-snapTAU.176	NA	2.22101	0.0162677	14.6417
Contig2-snapTAU.446	NA	2.20007	0.000160448	8.90946
Contig6-snapTAU.101	NA	2.19473	0.00124461	10.4239
Contig81-snapTAU.94	NA	2.1768	0.00628527	8.36141
Contig7-snapTAU.257	NA	2.14364	4.91698e-05	9.25008
Contig2586-snapTAU.1	pqm-1	2.13393	0.00106404	9.66554
Contig12-snapTAU.236	NA	2.12853	0.000662327	8.64932
Contig35-snapTAU.295	lec-6	2.12531	0.00266596	14.501
Contig31-snapTAU.254	F23F1.2	2.12479	0.0149197	14.6068
Contig47-snapTAU.38	NA	2.11834	0.00031895	8.493
Contig45-snapTAU.221	NA	2.05991	0.00455922	8.39187
Contig0-snapTAU.344	NA	2.05152	0.00164422	12.1065
Contig114-snapTAU.56	NA	2.04941	0.00264813	8.81121
Contig19-snapTAU.206	NA	2.0238	0.0033395	9.51906
Contig24-snapTAU.147	C06C3.4	2.0089	6.8128e-05	8.10724
Contig81-snapTAU.60	NA	1.99133	0.00419098	9.48653
Contig47-snapTAU.37	NA	1.98886	0.00182256	8.20008
Contig3-snapTAU.456	NA	1.98668	8.42842e-05	10.0427
Contig11-snapTAU.19	NA	1.96882	0.0024457	10.2073
Contig25-snapTAU.120	NA	1.96329	0.0103653	9.55879
Contig3-snapTAU.461	NA	1.9495	0.000404932	8.0253
Contig83-snapTAU.45	NA	1.93307	0.013813	7.6157
Contig51-snapTAU.62	NA	1.91332	0.0256684	8.162
Contig20-snapTAU.133	NA	1.90294	0.000508375	11.1724
Contig18-snapTAU.108	NA	1.87436	0.00367023	10.0061
Contig17-snapTAU.57	NA	1.86864	0.000608779	9.3686
Contig94-snapTAU.33	NA	1.86329	0.0108972	9.79787
Contig21-snapTAU.55	NA	1.85462	0.00376212	8.17221
Contig38-snapTAU.127	NA	1.84421	0.00026462	8.80756
Contig12-snapTAU.56	NA	1.83667	0.000662327	10.1789
Contig98-snapTAU.51	NA	1.83457	9.71271e-05	7.77303
Contig20-snapTAU.163	F28H7.3	1.80988	0.00273665	9.02248
Contig47-snapTAU.14	clec-41	1.80857	0.00196103	13.1843
Contig20-snapTAU.319	NA	1.80631	0.00654687	9.36009
Contig42-snapTAU.32	NA	1.79867	0.0334945	9.84521
Contig54-snapTAU.95	NA	1.77453	0.00913159	11.199
Contig51-snapTAU.51	NA	1.76674	0.00446084	9.51127
Contig116-snapTAU.29	NA	1.75833	0.00265665	11.5344
Contig4216-snapTAU.1	NA	1.75511	0.00418744	7.7611
Contig12-snapTAU.337	clec-160	1.75422	0.00201707	10.4662
Contig30-snapTAU.312	NA	1.73798	0.0034384	13.2863
Contig12-snapTAU.422	C09F12.2	1.71598	0.00416217	9.80394
Contig33-snapTAU.73	NA	1.70618	0.000775029	11.4752
Contig22-snapTAU.113	NA	1.70198	0.00107195	9.56577
Contig19-snapTAU.77	NA	1.6798	0.000235616	7.7564
Contig25-snapTAU.113	NA	1.67438	0.000859166	8.19386
Contig12-snapTAU.75	NA	1.67288	0.000388926	11.3109
Contig130-snapTAU.31	NA	1.67028	0.017669	10.432
Contig114-snapTAU.53	NA	1.66888	0.00139074	8.07472
Contig113-snapTAU.47	NA	1.66512	0.000259895	8.01259
Contig89-snapTAU.36	NA	1.65792	0.00128292	10.1071
Contig76-snapTAU.84	NA	1.65599	0.00239857	8.72077
Contig47-snapTAU.151	ttr-46	1.65351	0.000550042	10.0618
Contig83-snapTAU.51	NA	1.65236	0.0431824	9.75345
Contig114-snapTAU.51	NA	1.62291	0.000638493	7.84256
Contig0-snapTAU.777	R02D5.3	1.61656	0.00196103	9.62401
Contig43-snapTAU.214	NA	1.60303	0.000149613	8.44199
Contig17-snapTAU.56	NA	1.6016	0.0242614	13.9835
Contig1-snapTAU.570	NA	1.59847	0.00336895	8.71133
Contig31-snapTAU.255	NA	1.59239	0.00184184	8.35335
Contig41-snapTAU.210	NA	1.59188	0.00108634	12.5395
Contig151-snapTAU.35	NA	1.59134	0.0279898	13.8086
Contig127-snapTAU.24	NA	1.58723	0.0103026	8.7604
Contig5-snapTAU.120	NA	1.5867	0.0133743	9.87722
Contig51-snapTAU.158	NA	1.57861	0.000362384	8.58938
Contig11-snapTAU.239	H14E04.1	1.57713	0.00420731	9.59897
Contig52-snapTAU.99	NA	1.57512	0.0133314	8.2754
Contig33-snapTAU.198	NA	1.56751	0.00531175	9.78392
Contig126-snapTAU.47	NA	1.56545	0.00457751	11.6851
Contig51-snapTAU.182	NA	1.56383	0.0122622	10.2891
Contig12-snapTAU.12	NA	1.56031	0.00282734	8.03571
Contig6-snapTAU.155	NA	1.55398	0.00576869	7.81919
Contig32-snapTAU.276	NA	1.54225	0.000108283	9.49162
Contig9-snapTAU.377	NA	1.53275	0.000531014	9.01851
Contig33-snapTAU.197	NA	1.53131	0.000294733	8.27542
Contig25-snapTAU.253	NA	1.52672	0.00881816	7.59521
Contig116-snapTAU.10	NA	1.52319	0.0204685	9.24379
Contig2-snapTAU.52	NA	1.52263	0.0026349	8.0955
Contig21-snapTAU.29	NA	1.51937	0.000178849	7.78654
Contig42-snapTAU.144	NA	1.51351	0.000290887	8.95784
Contig38-snapTAU.99	NA	1.50685	0.00418744	8.70856
Contig87-snapTAU.150	NA	1.50445	0.0266193	8.52952
Contig6-snapTAU.99	C08B6.4	1.5002	0.00430706	7.53465
Contig13-snapTAU.279	NA	1.49968	0.0363162	8.27658
Contig66-snapTAU.57	NA	1.49458	0.00040087	8.98273
Contig29-snapTAU.46	NA	1.48909	0.00636788	10.6034
Contig106-snapTAU.82	NA	1.48302	0.0178643	7.5635
Contig18-snapTAU.197	NA	1.4826	0.00577545	8.36578
Contig28-snapTAU.247	NA	1.48081	0.0100144	13.1761
Contig68-snapTAU.120	NA	1.47992	0.000506093	8.66656
Contig64-snapTAU.107	NA	1.47741	0.00464538	8.18326
Contig4-snapTAU.83	NA	1.47694	0.00414842	10.1164
Contig18-snapTAU.247	NA	1.47002	0.000291203	8.89146
Contig68-snapTAU.121	NA	1.46603	0.000877702	10.6325
Contig83-snapTAU.47	NA	1.45262	0.0013565	9.51524
Contig28-snapTAU.255	NA	1.42336	0.0110804	8.36407
Contig22-snapTAU.73	NA	1.41924	0.0419916	10.2966
Contig1-snapTAU.156	NA	1.41635	0.00776426	11.3267
Contig48-snapTAU.14	NA	1.41635	0.0046546	8.51538
Contig45-snapTAU.191	NA	1.40551	0.00346334	9.68153
Contig42-snapTAU.228	NA	1.39062	0.00147455	12.8097
Contig28-snapTAU.61	NA	1.38802	0.00190989	8.12768
Contig10-snapTAU.226	NA	1.38471	0.00027901	8.64806
Contig52-snapTAU.56	NA	1.381	0.000241282	7.84344
Contig33-snapTAU.202	NA	1.37802	0.00395267	8.29179
Contig6-snapTAU.305	NA	1.37731	0.00156866	8.98217
Contig16-snapTAU.10	F12B6.2	1.37723	0.00141192	8.99643
Contig39-snapTAU.102	NA	1.36511	0.000414566	10.4491
Contig176-snapTAU.3	NA	1.36334	0.0334506	9.57495
Contig9-snapTAU.135	NA	1.35958	0.0159999	10.7594
Contig106-snapTAU.24	NA	1.35881	0.00670383	9.23397
Contig10-snapTAU.234	NA	1.35502	0.00108634	8.7453
Contig82-snapTAU.45	NA	1.34901	0.000751377	7.93605
Contig2-snapTAU.475	NA	1.34806	0.0484322	11.2695
Contig41-snapTAU.209	C54D10.13	1.34247	0.000565661	10.9615
Contig3-snapTAU.328	NA	1.34199	0.00129487	9.86652
Contig17-snapTAU.264	NA	1.34121	0.000842324	7.59637
Contig130-snapTAU.42	NA	1.33836	0.000667975	9.01052
Contig19-snapTAU.161	cyp-37A1	1.33726	0.00129928	10.1807
Contig22-snapTAU.114	NA	1.31689	0.000610126	12.1434
Contig66-snapTAU.32	NA	1.31365	0.000617762	8.81325
Contig3438-snapTAU.1	NA	1.31136	0.00515439	9.49301
Contig9-snapTAU.37	odc-1	1.31123	0.000264246	7.98771
Contig87-snapTAU.86	irg-1	1.30295	0.000751377	11.1625
Contig28-snapTAU.28	NA	1.29506	0.0209878	8.05501
Contig125-snapTAU.55	NA	1.2931	0.00400062	9.84151
Contig20-snapTAU.331	NA	1.28909	0.000928964	10.4937
Contig42-snapTAU.38	R10D12.1	1.28809	0.0017518	8.23106
Contig5-snapTAU.273	NA	1.28562	0.00373506	9.64196
Contig6-snapTAU.413	F13H8.1	1.28074	0.000634011	10.5268
Contig2-snapTAU.350	NA	1.28065	0.0145448	9.79171
Contig114-snapTAU.20	T23F4.2	1.27874	0.00336377	7.83571
Contig162-snapTAU.10	NA	1.27765	0.00676846	9.15732
Contig63-snapTAU.61	NA	1.27389	0.00514723	9.95065
Contig2-snapTAU.117	NA	1.2738	0.00474556	7.86749
Contig0-snapTAU.406	NA	1.27304	0.00225028	7.50788
Contig31-snapTAU.359	lys-7	1.26744	0.0100164	13.5714
Contig11-snapTAU.233	B0361.9	1.26665	0.000517757	9.15359
Contig60-snapTAU.42	NA	1.26005	0.00243932	8.70536
Contig32-snapTAU.169	ttr-36	1.2518	0.0042248	11.3919
Contig42-snapTAU.41	NA	1.25139	0.00359493	9.52492
Contig3-snapTAU.25	inx-15	1.24891	0.00876416	9.46927
Contig27-snapTAU.8	NA	1.24311	0.00225028	7.55271
Contig130-snapTAU.63	NA	1.24217	0.000768834	8.3374
Contig0-snapTAU.588	NA	1.23887	0.00146141	10.2295
Contig42-snapTAU.226	NA	1.23735	0.000751377	9.81306
Contig12-snapTAU.325	NA	1.23724	0.000714452	8.13726
Contig104-snapTAU.70	NA	1.23575	0.000283029	8.70148
Contig77-snapTAU.38	lec-8	1.23464	0.0342974	11.292
Contig199-snapTAU.5	NA	1.22851	0.000373283	8.59306
Contig51-snapTAU.168	NA	1.22845	0.000535031	8.47419
Contig76-snapTAU.30	F47D12.9	1.22498	0.000959749	9.3765
Contig104-snapTAU.124	hcp-6	1.22377	0.0147396	10.1421
Contig22-snapTAU.178	NA	1.2125	0.034939	10.6696
Contig24-snapTAU.255	NA	1.211	0.00165243	8.49957
Contig14-snapTAU.320	NA	1.21015	0.00496941	10.5499
Contig7-snapTAU.450	lec-1	1.20966	0.00219662	8.1667
Contig42-snapTAU.229	NA	1.20156	0.00318351	10.3322
Contig12-snapTAU.232	NA	1.19881	0.000404932	12.5729
Contig91-snapTAU.1	NA	1.19423	0.000754111	8.25174
Contig63-snapTAU.52	NA	1.18899	0.0018796	8.6868
Contig20-snapTAU.169	NA	1.18666	0.00867778	10.1555
Contig130-snapTAU.32	NA	1.18029	0.000412501	9.16096
Contig25-snapTAU.84	NA	1.17597	0.00323072	9.68453
Contig20-snapTAU.149	ZK856.5	1.17464	0.00114733	8.38328
Contig56-snapTAU.200	NA	1.17073	0.0129806	8.36059
Contig30-snapTAU.231	NA	1.16848	0.000671804	7.12729
Contig104-snapTAU.115	NA	1.16836	0.0131899	7.67825
Contig81-snapTAU.116	NA	1.16823	0.0122322	8.77253
Contig28-snapTAU.29	NA	1.16437	0.0342998	8.64088
Contig37-snapTAU.18	nas-10	1.16428	0.00333597	12.1001
Contig30-snapTAU.290	T23B12.6	1.16422	0.00281349	9.98697
Contig50-snapTAU.191	NA	1.14769	0.0010791	9.42764
Contig158-snapTAU.8	NA	1.14591	0.000526241	7.83781
Contig32-snapTAU.13	NA	1.14574	0.00664301	7.44229
Contig4-snapTAU.95	cyp-33C7	1.13411	0.00724124	8.44104
Contig46-snapTAU.22	NA	1.13275	0.00637167	7.35795
Contig176-snapTAU.4	NA	1.13274	0.00989521	14.8048
Contig10-snapTAU.104	NA	1.12982	0.0260511	7.42418
Contig2-snapTAU.193	NA	1.12057	0.0025147	9.34585
Contig95-snapTAU.34	mfb-1	1.11926	0.0412554	8.88418
Contig37-snapTAU.83	NA	1.11794	0.0083387	9.77908
Contig97-snapTAU.90	gbh-1	1.11688	0.000376836	10.0412
Contig45-snapTAU.33	NA	1.11555	0.0293546	11.439
Contig45-snapTAU.243	NA	1.1153	0.00103854	9.03157
Contig16-snapTAU.161	NA	1.11488	0.000478222	8.48938
Contig131-snapTAU.28	NA	1.11163	0.000685113	9.34086
Contig9-snapTAU.408	cav-2	1.11124	0.000526241	7.60175
Contig53-snapTAU.34	NA	1.10825	0.00147568	8.0076
Contig7-snapTAU.7	NA	1.10524	0.00127776	10.4445
Contig164-snapTAU.10	NA	1.1018	0.0149197	10.005
Contig42-snapTAU.33	NA	1.08432	0.00167563	9.12611
Contig12-snapTAU.41	NA	1.08406	0.00464963	8.20499
Contig47-snapTAU.9	NA	1.08362	0.000808709	9.77211
Contig12-snapTAU.237	NA	1.08203	0.00599996	8.00461
Contig19-snapTAU.73	M60.4	1.07971	0.0122439	10.9256
Contig55-snapTAU.96	NA	1.07196	0.00566368	9.10581
Contig17-snapTAU.233	NA	1.07187	0.00184184	7.64369
Contig80-snapTAU.9	NA	1.06889	0.000804421	8.20955
Contig35-snapTAU.133	C16A3.4	1.06738	0.0140431	10.0686
Contig3-snapTAU.270	NA	1.06303	0.00258912	8.89719
Contig15-snapTAU.57	F56F10.1	1.06142	0.0050897	10.8082
Contig61-snapTAU.201	NA	1.05823	0.021892	7.72394
Contig89-snapTAU.80	NA	1.05408	0.000847467	8.19133
Contig51-snapTAU.55	NA	1.0528	0.000907046	8.67024
Contig73-snapTAU.109	NA	1.05229	0.00945778	10.6611
Contig1-snapTAU.443	NA	1.05026	0.00847433	9.02336
Contig36-snapTAU.81	NA	1.05011	0.00126477	10.8763
Contig8-snapTAU.59	NA	1.04921	0.00200181	8.03037
Contig114-snapTAU.54	NA	1.0458	0.000550042	7.69951
Contig35-snapTAU.285	NA	1.04418	0.0134288	8.59979
Contig62-snapTAU.74	W04B5.3	1.03821	0.00230235	9.86202
Contig81-snapTAU.83	NA	1.03639	0.0236969	7.41457
Contig3-snapTAU.258	nph-1	1.03543	0.000722351	8.09368
Contig8-snapTAU.320	NA	1.03295	0.014741	8.5253
Contig56-snapTAU.13	knl-2	1.0225	0.00696455	9.08237
Contig113-snapTAU.60	NA	1.02153	0.000862268	7.987
Contig30-snapTAU.87	NA	1.02063	0.000552996	10.2454
Contig45-snapTAU.170	NA	1.01961	0.00126477	10.7676
Contig51-snapTAU.60	NA	1.0196	0.00908401	9.68719
Contig37-snapTAU.35	NA	1.01877	0.0287625	8.83629
Contig17-snapTAU.232	NA	1.013	0.0294946	8.91807
Contig3-snapTAU.28	inx-17	1.01225	0.0075563	8.58334
Contig36-snapTAU.187	NA	1.01209	0.00368693	8.65434
Contig13-snapTAU.276	sma-2	1.0108	0.00566368	10.0462
Contig70-snapTAU.61	NA	1.01049	0.000979478	7.63098
Contig51-snapTAU.130	NA	1.00881	0.0070715	7.9132
Contig84-snapTAU.63	NA	1.0073	0.0153838	7.39625
Contig130-snapTAU.16	NA	1.00653	0.00159766	8.21504
Contig76-snapTAU.85	NA	1.00603	0.00177236	10.0061
Contig9-snapTAU.293	NA	1.00554	0.00598589	7.75216
Contig85-snapTAU.8	NA	1.0011	0.00128292	8.7452
Contig14-snapTAU.424	NA	1.00062	0.00344498	9.44254
Contig1-snapTAU.154	NA	0.99921	0.0162215	9.58933
Contig5-snapTAU.353	NA	0.997627	0.000797088	9.8181
Contig51-snapTAU.146	NA	0.997147	0.000960952	9.53101
Contig18-snapTAU.252	NA	0.995726	0.00387296	8.47955
Contig18-snapTAU.160	NA	0.995337	0.00377156	8.35369
Contig14-snapTAU.169	NA	0.993583	0.0010959	8.73498
Contig14-snapTAU.380	aqp-4	0.990168	0.00128059	11.6118
Contig45-snapTAU.220	NA	0.988938	0.000517622	8.57377
Contig5-snapTAU.274	NA	0.984846	0.0393356	8.03416
Contig12-snapTAU.57	NA	0.98454	0.000753917	9.47401
Contig117-snapTAU.36	NA	0.984237	0.00336895	8.85306
Contig45-snapTAU.239	NA	0.98317	0.0140199	11.776
Contig22-snapTAU.223	NA	0.982263	0.00582854	7.792
Contig23-snapTAU.139	NA	0.975566	0.0253061	9.33758
Contig84-snapTAU.89	NA	0.975496	0.00283013	9.4414
Contig12-snapTAU.376	NA	0.974561	0.000907674	11.4617
Contig36-snapTAU.155	ptr-3	0.973315	0.0365202	8.31964
Contig45-snapTAU.1	NA	0.972795	0.00409824	7.68803
Contig44-snapTAU.44	NA	0.972154	0.00281627	9.55822
Contig14-snapTAU.155	NA	0.97041	0.014469	7.61584
Contig136-snapTAU.13	NA	0.969937	0.0121352	10.9148
Contig89-snapTAU.10	NA	0.968327	0.0125856	8.27448
Contig20-snapTAU.340	NA	0.967099	0.0113492	7.53755
Contig87-snapTAU.40	F13B12.3	0.9669	0.00352193	10.0975
Contig45-snapTAU.145	NA	0.96605	0.026228	7.9956
Contig45-snapTAU.105	NA	0.964135	0.00065065	7.69406
Contig85-snapTAU.20	NA	0.963559	0.00290213	9.57037
Contig20-snapTAU.293	NA	0.956969	0.00336645	8.95285
Contig81-snapTAU.115	NA	0.953512	0.00395267	7.68588
Contig40-snapTAU.124	NA	0.952104	0.00867778	8.51767
Contig86-snapTAU.80	NA	0.951595	0.0031423	8.79832
Contig7-snapTAU.538	NA	0.95009	0.00740052	9.28801
Contig86-snapTAU.24	NA	0.94854	0.040122	9.39244
Contig2-snapTAU.174	NA	0.94744	0.00882155	8.17189
Contig42-snapTAU.227	NA	0.946869	0.000951777	8.26952
Contig13-snapTAU.375	pvf-1	0.946039	0.00181045	8.59668
Contig12-snapTAU.555	NA	0.943866	0.00218643	9.21105
Contig22-snapTAU.110	NA	0.943793	0.0142395	11.4969
Contig23-snapTAU.177	NA	0.942625	0.00163402	9.66413
Contig9-snapTAU.194	NA	0.938456	0.0281493	9.39364
Contig11-snapTAU.108	F02C12.1	0.938263	0.0054158	10.5959
Contig47-snapTAU.94	Y44A6C.1	0.937561	0.00230235	7.99962
Contig143-snapTAU.32	NA	0.93698	0.0026349	10.504
Contig11-snapTAU.260	F09F7.7	0.936765	0.00837473	9.66827
Contig12-snapTAU.554	NA	0.935068	0.00107267	8.05842
Contig28-snapTAU.243	NA	0.934568	0.0158054	9.49027
Contig67-snapTAU.195	NA	0.933912	0.0101618	11.9902
Contig104-snapTAU.121	NA	0.93369	0.0053043	8.4913
Contig104-snapTAU.87	NA	0.933689	0.021941	9.08725
Contig47-snapTAU.192	NA	0.9314	0.00101205	8.20641
Contig52-snapTAU.189	faah-2	0.928508	0.0377727	11.833
Contig94-snapTAU.111	NA	0.927822	0.00136836	8.09565
Contig128-snapTAU.24	NA	0.927753	0.0101618	8.55709
Contig68-snapTAU.75	NA	0.927217	0.00110639	9.36445
Contig68-snapTAU.64	NA	0.92688	0.0021894	8.30312
Contig32-snapTAU.170	ttr-35	0.926256	0.00663377	9.55131
Contig115-snapTAU.42	NA	0.925564	0.0164157	10.174
Contig46-snapTAU.73	NA	0.924734	0.0295471	7.23634
Contig11-snapTAU.307	Y55D5A.3	0.924468	0.00434249	8.97949
Contig146-snapTAU.32	try-4	0.924176	0.0108899	8.17126
Contig86-snapTAU.111	NA	0.921696	0.0009111	8.50224
Contig50-snapTAU.69	NA	0.921183	0.00385019	10.8764
Contig128-snapTAU.37	NA	0.921087	0.0397013	9.62002
Contig98-snapTAU.60	F56C9.7	0.920675	0.0057721	9.51587
Contig5-snapTAU.422	T23F2.5	0.918216	0.0393356	14.0751
Contig11-snapTAU.237	Y46E12A.3	0.91564	0.0027589	8.92735
Contig15-snapTAU.63	NA	0.905927	0.0281099	11.2726
Contig106-snapTAU.16	NA	0.90406	0.00825794	10.2254
Contig40-snapTAU.43	C07E3.9	0.901882	0.00503019	8.41033
Contig0-snapTAU.757	NA	0.900248	0.00172818	9.41096
Contig3-snapTAU.27	NA	0.899869	0.0308102	11.5151
Contig2-snapTAU.523	NA	0.898668	0.0307439	8.96126
Contig22-snapTAU.104	NA	0.897079	0.00869609	9.66918
Contig21-snapTAU.261	daf-36	0.894964	0.0349567	9.84404
Contig52-snapTAU.38	NA	0.892927	0.00377231	7.33779
Contig52-snapTAU.91	NA	0.890802	0.0328973	9.79568
Contig17-snapTAU.343	NA	0.890627	0.00455922	10.4967
Contig70-snapTAU.74	NA	0.88914	0.00684756	12.4822
Contig12-snapTAU.116	NA	0.889125	0.00110151	7.51742
Contig3-snapTAU.68	NA	0.887405	0.00330386	8.73405
Contig10-snapTAU.192	NA	0.885035	0.0211959	9.46735
Contig1-snapTAU.346	M153.2	0.884968	0.000797833	8.6603
Contig11-snapTAU.235	NA	0.884917	0.021054	7.19293
Contig71-snapTAU.45	NA	0.884471	0.0189155	8.50881
Contig6-snapTAU.209	NA	0.883329	0.0212239	10.5966
Contig143-snapTAU.31	NA	0.881545	0.00965161	9.09332
Contig32-snapTAU.146	dct-1	0.881441	0.0146053	8.79884
Contig97-snapTAU.43	NA	0.87984	0.0108576	8.01971
Contig35-snapTAU.223	wht-1	0.879006	0.00242739	8.37348
Contig0-snapTAU.221	NA	0.875293	0.0129281	9.35417
Contig110-snapTAU.44	NA	0.874126	0.0108828	9.43826
Contig108-snapTAU.82	C02D5.2	0.872456	0.00434975	8.70231
Contig102-snapTAU.50	NA	0.871721	0.00641859	11.0274
Contig54-snapTAU.13	NA	0.869903	0.00746076	9.13009
Contig98-snapTAU.80	NA	0.869256	0.00544625	8.5057
Contig16-snapTAU.96	smn-1	0.868959	0.00743401	8.51317
Contig199-snapTAU.2	cyp-13B1	0.866541	0.00279752	7.72888
Contig78-snapTAU.107	NA	0.866457	0.00946068	8.29471
Contig85-snapTAU.57	NA	0.865836	0.00147829	8.72701
Contig11-snapTAU.255	NA	0.865538	0.000959749	9.05633
Contig9-snapTAU.57	T28C12.6	0.865099	0.0118458	7.57638
Contig24-snapTAU.299	NA	0.864381	0.00160716	9.28751
Contig15-snapTAU.193	NA	0.863425	0.0069647	8.5017
Contig53-snapTAU.53	NA	0.86333	0.00410183	8.38722
Contig3-snapTAU.26	inx-16	0.862445	0.029012	9.04195
Contig2-snapTAU.106	NA	0.861942	0.00417988	9.37133
Contig96-snapTAU.40	NA	0.861934	0.0237205	8.7158
Contig47-snapTAU.39	capg-1	0.860968	0.00525723	10.4491
Contig86-snapTAU.110	NA	0.860302	0.00236753	11.0821
Contig19-snapTAU.237	NA	0.859218	0.00138192	10.0884
Contig47-snapTAU.21	NA	0.854916	0.00103433	7.92497
Contig36-snapTAU.80	drr-1	0.854547	0.00147455	9.78299
Contig1-snapTAU.556	NA	0.851064	0.0251236	9.12356
Contig9-snapTAU.94	NA	0.85088	0.0234388	7.80548
Contig106-snapTAU.23	NA	0.84882	0.00400062	10.2583
Contig2-snapTAU.179	F37A8.5	0.84821	0.0145902	7.54546
Contig22-snapTAU.107	NA	0.844425	0.00232943	8.42797
Contig38-snapTAU.27	NA	0.843782	0.0102995	8.15525
Contig51-snapTAU.159	NA	0.843625	0.0112257	7.84901
Contig7-snapTAU.516	F15D3.6	0.843047	0.0439989	8.82204
Contig9-snapTAU.18	NA	0.841189	0.0380514	8.7273
Contig2-snapTAU.22	NA	0.838935	0.0111706	10.7188
Contig21-snapTAU.247	Y18D10A.23	0.837317	0.010668	10.3163
Contig25-snapTAU.249	NA	0.836444	0.0344233	8.98772
Contig14-snapTAU.319	NA	0.83546	0.00293	8.00333
Contig19-snapTAU.158	NA	0.83264	0.00239867	8.86053
Contig36-snapTAU.173	sulp-2	0.831617	0.0421398	8.53763
Contig23-snapTAU.334	NA	0.831123	0.0121892	7.72092
Contig38-snapTAU.86	abt-2	0.830942	0.00152329	8.45596
Contig61-snapTAU.71	F35G2.1	0.830789	0.0129806	7.77108
Contig50-snapTAU.217	F41E7.9	0.83036	0.00964092	7.99024
Contig14-snapTAU.218	F21A3.2	0.826279	0.00304633	12.2848
Contig14-snapTAU.263	arx-2	0.825316	0.00138242	7.34263
Contig45-snapTAU.30	NA	0.823666	0.00343984	8.01635
Contig81-snapTAU.45	NA	0.819648	0.00187491	8.00704
Contig81-snapTAU.44	glt-3	0.818909	0.0131352	10.8754
Contig16-snapTAU.198	NA	0.815886	0.0386192	7.25423
Contig60-snapTAU.94	NA	0.815561	0.00341778	8.35492
Contig10-snapTAU.45	NA	0.815205	0.00705845	8.02155
Contig88-snapTAU.64	NA	0.811296	0.00289484	8.85012
Contig7-snapTAU.5	skr-1	0.811248	0.0191982	8.89138
Contig56-snapTAU.61	K06A4.7	0.810261	0.00170275	9.75215
Contig14-snapTAU.162	NA	0.809169	0.00211515	7.31436
Contig47-snapTAU.153	NA	0.808593	0.00982312	9.934
Contig45-snapTAU.154	NA	0.808458	0.00323844	7.4774
Contig41-snapTAU.3	NA	0.804761	0.00263005	7.66682
Contig36-snapTAU.151	ZK673.2	0.798977	0.00155552	7.86041
Contig10-snapTAU.565	tyr-4	0.798435	0.0153129	7.94457
Contig78-snapTAU.77	NA	0.798333	0.0151103	12.5129
Contig62-snapTAU.137	NA	0.797053	0.030083	7.63642
Contig28-snapTAU.184	NA	0.796615	0.00719021	8.77769
Contig75-snapTAU.121	NA	0.796483	0.0259601	12.3056
Contig114-snapTAU.52	NA	0.796215	0.00359493	7.32843
Contig56-snapTAU.79	C26B9.5	0.796178	0.0336353	13.8826
Contig51-snapTAU.15	NA	0.794193	0.0204732	7.66895
Contig28-snapTAU.242	NA	0.793576	0.00727891	9.5721
Contig67-snapTAU.130	NA	0.792589	0.00425988	9.73726
Contig128-snapTAU.17	NA	0.78893	0.00876416	8.45833
Contig35-snapTAU.13	NA	0.788062	0.0235193	7.2543
Contig36-snapTAU.7	F41H8.2	0.785648	0.0473903	10.2255
Contig70-snapTAU.134	NA	0.784952	0.00417559	8.19562
Contig51-snapTAU.163	NA	0.781862	0.0014878	9.77419
Contig77-snapTAU.139	NA	0.779423	0.0037184	8.47059
Contig28-snapTAU.282	NA	0.779202	0.0033395	9.63114
Contig30-snapTAU.228	NA	0.779139	0.0145329	11.8999
Contig24-snapTAU.71	NA	0.778847	0.0275913	8.50648
Contig143-snapTAU.19	NA	0.778795	0.00986837	7.77915
Contig29-snapTAU.155	NA	0.777318	0.0403853	8.62272
Contig28-snapTAU.224	NA	0.776158	0.0270994	8.03326
Contig43-snapTAU.229	NA	0.775948	0.00179854	10.0402
Contig24-snapTAU.127	NA	0.773484	0.00553555	7.76578
Contig6-snapTAU.411	M28.9	0.771509	0.00847433	7.9271
Contig28-snapTAU.294	NA	0.770929	0.00489606	11.0631
Contig52-snapTAU.65	NA	0.769642	0.0119278	7.51205
Contig58-snapTAU.60	NA	0.768427	0.00251537	7.30484
Contig0-snapTAU.758	NA	0.768309	0.0090078	7.31641
Contig31-snapTAU.326	F26G1.2	0.768061	0.0104097	8.29153
Contig2-snapTAU.114	NA	0.766518	0.00276757	7.58505
Contig1-snapTAU.242	NA	0.765682	0.0139332	11.3467
Contig42-snapTAU.245	NA	0.765461	0.0030605	8.65931
Contig45-snapTAU.94	NA	0.764959	0.00412273	8.76532
Contig28-snapTAU.288	NA	0.763426	0.00486235	11.4537
Contig81-snapTAU.30	F55B11.1	0.761966	0.00182099	9.06965
Contig38-snapTAU.97	NA	0.759464	0.0113999	9.19988
Contig44-snapTAU.195	NA	0.759353	0.00449916	8.13605
Contig22-snapTAU.7	NA	0.759245	0.0295934	8.39814
Contig113-snapTAU.46	NA	0.756948	0.0332864	7.10955
Contig89-snapTAU.39	NA	0.756782	0.00367168	7.65606
Contig61-snapTAU.150	C18H7.1	0.753511	0.00316626	7.44254
Contig22-snapTAU.152	NA	0.753214	0.0141073	11.5547
Contig25-snapTAU.78	NA	0.752874	0.0230921	8.53463
Contig0-snapTAU.308	Y39B6A.33	0.751027	0.00724329	9.82491
Contig125-snapTAU.36	lec-11	0.74828	0.00334813	9.60427
Contig60-snapTAU.129	NA	0.747324	0.0273525	9.32578
Contig1-snapTAU.169	com-1	0.746461	0.00290942	8.89239
Contig5-snapTAU.439	NA	0.746068	0.00686777	7.40513
Contig3-snapTAU.500	NA	0.744547	0.0140807	8.57181
Contig184-snapTAU.2	NA	0.744243	0.00290942	8.62713
Contig2-snapTAU.537	C18A11.1	0.740576	0.00801762	13.7106
Contig161-snapTAU.9	NA	0.739603	0.0209413	7.91772
Contig111-snapTAU.61	NA	0.73926	0.00384568	9.41492
Contig9-snapTAU.195	NA	0.737633	0.00339293	9.84693
Contig4-snapTAU.616	NA	0.736894	0.00300234	7.59469
Contig5-snapTAU.443	NA	0.736292	0.00324566	10.3758
Contig102-snapTAU.71	NA	0.735156	0.0136291	7.42583
Contig41-snapTAU.214	nhr-8	0.734018	0.0212225	8.63191
Contig3-snapTAU.196	NA	0.732161	0.00832084	7.72817
Contig52-snapTAU.187	NA	0.730777	0.0290671	7.69317
Contig5-snapTAU.482	NA	0.728599	0.0087169	7.50087
Contig66-snapTAU.62	NA	0.727936	0.00682133	8.23371
Contig17-snapTAU.172	NA	0.727436	0.0494691	10.2247
Contig32-snapTAU.245	NA	0.72627	0.00314989	8.15125
Contig17-snapTAU.107	NA	0.724999	0.00391163	8.62057
Contig8-snapTAU.257	NA	0.723524	0.0045629	7.53823
Contig17-snapTAU.322	NA	0.723188	0.0187343	8.16401
Contig11-snapTAU.45	NA	0.7231	0.044028	10.0404
Contig30-snapTAU.229	NA	0.722275	0.00788197	7.44296
Contig39-snapTAU.100	NA	0.720697	0.0026146	9.98101
Contig4-snapTAU.432	NA	0.720625	0.00417232	8.80592
Contig24-snapTAU.146	NA	0.720232	0.00465879	10.4121
Contig0-snapTAU.785	T04F3.2	0.717771	0.00885339	9.1553
Contig30-snapTAU.232	NA	0.717458	0.00542139	12.9057
Contig88-snapTAU.65	NA	0.716056	0.0117048	9.51284
Contig61-snapTAU.202	NA	0.716027	0.0163618	7.25522
Contig88-snapTAU.69	NA	0.713721	0.010255	7.38781
Contig47-snapTAU.193	NA	0.713716	0.0127886	10.4643
Contig60-snapTAU.50	NA	0.711938	0.00897353	9.93103
Contig49-snapTAU.100	M01F1.6	0.710322	0.00436073	9.71253
Contig100-snapTAU.66	NA	0.710042	0.0356204	7.60343
Contig30-snapTAU.207	lys-5	0.709387	0.0250505	10.5152
Contig17-snapTAU.330	NA	0.709181	0.0113999	8.27254
Contig14-snapTAU.431	K10D6.4	0.707959	0.00231763	7.56576
Contig42-snapTAU.164	NA	0.706719	0.0109535	7.79312
Contig5-snapTAU.153	NA	0.70663	0.00621549	9.98479
Contig55-snapTAU.122	NA	0.706316	0.00239697	10.1259
Contig17-snapTAU.171	NA	0.705665	0.00747055	8.65305
Contig76-snapTAU.75	NA	0.704892	0.0263962	7.55962
Contig78-snapTAU.105	NA	0.70369	0.00630973	8.93709
Contig104-snapTAU.69	NA	0.703253	0.0128028	7.54685
Contig186-snapTAU.10	NA	0.702538	0.00618742	8.67979
Contig160-snapTAU.5	NA	0.700174	0.0034273	8.66844
Contig10-snapTAU.536	NA	0.699422	0.0070176	10.432
Contig22-snapTAU.164	M05B5.2	0.699295	0.00629077	7.71403
Contig210-snapTAU.5	NA	0.697866	0.00445478	8.33776
Contig5-snapTAU.421	NA	0.696747	0.0161598	10.8353
Contig277-snapTAU.1	C16D9.6	0.695992	0.00945305	8.17624
Contig8-snapTAU.50	NA	0.695042	0.00279515	7.53886
Contig14-snapTAU.333	NA	0.692526	0.00999433	7.97909
Contig47-snapTAU.155	NA	0.691437	0.0191745	9.46563
Contig138-snapTAU.13	NA	0.690135	0.00615187	10.5695
Contig0-snapTAU.55	NA	0.689796	0.00379725	7.78294
Contig13-snapTAU.8	Y44F5A.1	0.689773	0.0422636	9.1714
Contig66-snapTAU.53	NA	0.689164	0.00365388	8.31436
Contig76-snapTAU.13	Y42G9A.1	0.689057	0.00633386	7.61982
Contig81-snapTAU.64	NA	0.688844	0.0256891	9.83848
Contig12-snapTAU.89	NA	0.688611	0.00904955	7.21066
Contig22-snapTAU.150	NA	0.68848	0.00411793	8.54282
Contig49-snapTAU.4	NA	0.685628	0.0277675	8.43412
Contig42-snapTAU.21	NA	0.685101	0.00591793	8.29836
Contig115-snapTAU.41	NA	0.684593	0.0332435	15.1485
Contig7-snapTAU.126	NA	0.684355	0.00474672	7.43069
Contig51-snapTAU.48	W02A2.5	0.681547	0.0320813	7.0373
Contig81-snapTAU.59	F28E10.2	0.677896	0.00597057	7.35436
Contig36-snapTAU.186	NA	0.675019	0.0320317	8.62265
Contig1-snapTAU.429	NA	0.674863	0.0186573	7.74705
Contig38-snapTAU.140	glo-3	0.673991	0.0145341	8.42029
Contig2-snapTAU.113	NA	0.67331	0.0196446	7.39933
Contig175-snapTAU.7	NA	0.672539	0.00646887	10.1337
Contig4-snapTAU.269	C33A11.2	0.671297	0.00417979	8.55366
Contig140-snapTAU.24	ZK666.8	0.670297	0.0305762	8.68551
Contig30-snapTAU.83	pro-3	0.669268	0.00668271	8.40334
Contig109-snapTAU.64	NA	0.668526	0.0180756	7.57515
Contig164-snapTAU.9	NA	0.667622	0.0321751	10.0626
Contig33-snapTAU.155	NA	0.666754	0.0406781	10.1082
Contig28-snapTAU.166	NA	0.666325	0.00562865	8.99638
Contig106-snapTAU.80	NA	0.665943	0.0066788	9.1337
Contig5-snapTAU.520	NA	0.664438	0.0278837	10.586
Contig88-snapTAU.60	F11D5.1	0.663564	0.0381397	9.41314
Contig65-snapTAU.61	NA	0.661581	0.0136338	7.04038
Contig52-snapTAU.178	NA	0.658068	0.0344068	9.18332
Contig10-snapTAU.453	NA	0.658035	0.0330764	9.24593
Contig2-snapTAU.490	Y71H2AL.1	0.658031	0.010299	9.81448
Contig30-snapTAU.86	oac-57	0.657	0.00635018	9.21511
Contig271-snapTAU.5	NA	0.656201	0.00527163	8.86693
Contig118-snapTAU.12	NA	0.65396	0.0112257	7.33914
Contig12-snapTAU.160	NA	0.652673	0.0206458	7.01952
Contig145-snapTAU.5	C25F9.2	0.652613	0.00502302	7.13802
Contig75-snapTAU.132	tcer-1	0.650838	0.00758188	7.26963
Contig126-snapTAU.65	Y11D7A.14	0.649708	0.0367362	8.75807
Contig80-snapTAU.81	NA	0.648576	0.0163419	8.50038
Contig5-snapTAU.279	pho-1	0.647076	0.0126275	7.28058
Contig22-snapTAU.148	NA	0.64688	0.0185777	10.3982
Contig232-snapTAU.3	Y37D8A.16	0.646538	0.0084858	9.98665
Contig35-snapTAU.241	NA	0.645774	0.0187795	10.0792
Contig5-snapTAU.137	NA	0.644666	0.0143977	10.7018
Contig1-snapTAU.157	NA	0.644548	0.00400062	10.6066
Contig54-snapTAU.49	cal-5	0.64269	0.0265321	8.59496
Contig81-snapTAU.76	NA	0.642617	0.00763386	9.81769
Contig34-snapTAU.89	NA	0.642561	0.016745	8.14725
Contig11-snapTAU.356	NA	0.642478	0.0068442	8.75395
Contig58-snapTAU.59	NA	0.642448	0.0368859	7.39088
Contig71-snapTAU.91	NA	0.638823	0.00334328	8.84321
Contig48-snapTAU.15	NA	0.638145	0.033468	7.23191
Contig17-snapTAU.136	NA	0.636847	0.046085	8.60782
Contig55-snapTAU.50	NA	0.636708	0.0114919	7.49976
Contig46-snapTAU.95	NA	0.636017	0.0060474	9.91177
Contig17-snapTAU.174	NA	0.634446	0.0085982	8.04701
Contig1-snapTAU.40	NA	0.633316	0.00585637	9.79697
Contig136-snapTAU.14	NA	0.632377	0.0410201	9.01144
Contig147-snapTAU.15	T26E3.4	0.629844	0.0045136	10.2121
Contig127-snapTAU.9	F14B8.5	0.629111	0.0252062	7.50695
Contig13-snapTAU.145	NA	0.627325	0.038906	8.0015
Contig12-snapTAU.180	dcn-1	0.626447	0.00576206	9.48293
Contig21-snapTAU.3	NA	0.626201	0.00494427	9.48929
Contig13-snapTAU.1	NA	0.626178	0.0156889	7.95488
Contig8-snapTAU.377	lge-1	0.626095	0.00861499	7.00178
Contig14-snapTAU.126	NA	0.625608	0.00978856	7.39772
Contig43-snapTAU.129	NA	0.623831	0.0137101	11.101
Contig0-snapTAU.762	C31B8.8	0.623814	0.0433945	7.17351
Contig39-snapTAU.76	NA	0.623752	0.0084322	7.07673
Contig252-snapTAU.6	Y54G2A.18	0.623218	0.0478614	12.8267
Contig2-snapTAU.432	NA	0.622386	0.00480604	8.2194
Contig168-snapTAU.6	eif-1	0.622098	0.00671253	7.98676
Contig2-snapTAU.431	NA	0.619306	0.00540688	8.24481
Contig111-snapTAU.62	Y22D7AL.14	0.619141	0.0160004	8.53797
Contig15-snapTAU.280	F44G4.1	0.618856	0.00821462	8.40376
Contig48-snapTAU.13	NA	0.616433	0.0218595	11.3923
Contig44-snapTAU.108	tut-2	0.614313	0.0371699	9.40195
Contig12-snapTAU.201	NA	0.613395	0.00672928	13.2197
Contig104-snapTAU.131	F31E8.4	0.612987	0.00504938	8.3552
Contig28-snapTAU.147	mkk-4	0.609836	0.012568	7.62044
Contig46-snapTAU.107	NA	0.609351	0.0112918	7.66982
Contig97-snapTAU.119	C32D5.7	0.609077	0.00502302	7.81673
Contig25-snapTAU.233	NA	0.608125	0.0342964	7.85156
Contig14-snapTAU.420	F23H12.3	0.607708	0.00682133	11.7826
Contig2-snapTAU.491	NA	0.606849	0.00589164	8.37898
Contig3-snapTAU.444	NA	0.605919	0.0225946	7.91254
Contig95-snapTAU.7	NA	0.605715	0.00792094	9.85021
Contig7-snapTAU.252	NA	0.604651	0.0168074	9.47671
Contig102-snapTAU.75	C18B12.4	0.604302	0.021941	8.58664
Contig12-snapTAU.137	NA	0.604293	0.0342964	7.87586
Contig85-snapTAU.55	ptr-24	0.6039	0.0126275	7.88749
Contig71-snapTAU.6	NA	0.601295	0.0222296	10.4628
Contig61-snapTAU.196	NA	0.600699	0.0353359	8.64724
Contig46-snapTAU.56	NA	0.60005	0.00901229	8.61817
Contig126-snapTAU.1	F07C6.2	0.598452	0.00796152	12.4883
Contig109-snapTAU.75	atg-3	0.598333	0.0175878	10.6296
Contig85-snapTAU.4	NA	0.597713	0.011331	7.80521
Contig11-snapTAU.406	R17.3	0.597635	0.00646887	7.32191
Contig22-snapTAU.224	F27C1.11	0.597519	0.0213083	7.25957
Contig91-snapTAU.11	NA	0.5899	0.0287349	6.98078
Contig102-snapTAU.10	NA	0.587968	0.00934097	8.98783
Contig13-snapTAU.4	NA	0.58796	0.020704	8.7679
Contig40-snapTAU.123	NA	0.587695	0.0070644	8.81534
Contig36-snapTAU.152	NA	0.587372	0.0286864	10.2681
Contig155-snapTAU.15	NA	0.586734	0.00496874	7.79551
Contig3-snapTAU.302	NA	0.586236	0.0378923	9.06702
Contig32-snapTAU.300	NA	0.585956	0.0126588	8.34007
Contig0-snapTAU.341	NA	0.585924	0.0302251	10.7278
Contig132-snapTAU.2	NA	0.585886	0.0276397	7.86862
Contig144-snapTAU.1	NA	0.585642	0.00826351	8.14969
Contig98-snapTAU.55	NA	0.584055	0.0136963	8.30786
Contig0-snapTAU.220	NA	0.583572	0.0230875	7.73281
Contig10-snapTAU.28	sgk-1	0.582102	0.0183611	8.24824
Contig33-snapTAU.156	NA	0.581949	0.0275063	9.11336
Contig52-snapTAU.53	NA	0.580252	0.0336555	8.41627
Contig3-snapTAU.142	NA	0.580008	0.0259601	9.53603
Contig86-snapTAU.99	NA	0.579816	0.0202845	8.42232
Contig104-snapTAU.135	NA	0.579284	0.0498681	8.34257
Contig24-snapTAU.87	NA	0.578947	0.0236582	9.15893
Contig1-snapTAU.538	NA	0.578525	0.0185777	9.3668
Contig77-snapTAU.13	ZK1073.1	0.578404	0.0295543	7.74594
Contig95-snapTAU.19	NA	0.577785	0.0271777	8.94499
Contig38-snapTAU.98	NA	0.57729	0.00628564	7.22
Contig49-snapTAU.137	NA	0.576548	0.013706	10.0594
Contig62-snapTAU.124	NA	0.57608	0.0457412	8.72698
Contig81-snapTAU.37	Y69A2AR.16	0.575101	0.0163118	8.86032
Contig11-snapTAU.107	NA	0.574573	0.0220875	8.23518
Contig22-snapTAU.105	NA	0.573003	0.0221446	8.50515
Contig31-snapTAU.40	NA	0.57279	0.00750703	8.75752
Contig51-snapTAU.28	NA	0.571777	0.0276613	10.7715
Contig20-snapTAU.199	pqn-70	0.571314	0.0133689	8.71116
Contig91-snapTAU.100	NA	0.569094	0.00890881	8.05529
Contig95-snapTAU.32	NA	0.56826	0.0125836	8.49071
Contig33-snapTAU.60	NA	0.567875	0.0310012	9.58649
Contig14-snapTAU.525	F39G3.5	0.567657	0.00587874	7.85554
Contig44-snapTAU.179	NA	0.567642	0.0181022	9.70765
Contig6-snapTAU.443	ztf-22	0.567452	0.00672928	8.24468
Contig6-snapTAU.4	NA	0.567037	0.0213305	8.01103
Contig7160-snapTAU.1	NA	0.566851	0.00727891	8.82481
Contig47-snapTAU.119	Y69H2.3	0.565156	0.0235292	8.74391
Contig50-snapTAU.5	NA	0.56328	0.0359583	8.61237
Contig31-snapTAU.10	C54D10.14	0.562737	0.00699689	9.7933
Contig37-snapTAU.211	F36A2.13	0.561689	0.0304106	9.47353
Contig22-snapTAU.228	NA	0.561408	0.0142258	8.30701
Contig31-snapTAU.9	NA	0.561105	0.0157584	8.82786
Contig19-snapTAU.219	C24F3.2	0.561098	0.0142284	8.12651
Contig86-snapTAU.87	NA	0.560523	0.0240183	10.0996
Contig47-snapTAU.197	NA	0.560053	0.0493425	8.49371
Contig53-snapTAU.37	NA	0.559252	0.0396614	10.3899
Contig10-snapTAU.390	NA	0.558311	0.0121915	8.78699
Contig41-snapTAU.174	pnc-2	0.557432	0.019947	7.43587
Contig10-snapTAU.508	cir-1	0.556894	0.010229	8.57517
Contig62-snapTAU.120	NA	0.556059	0.0415168	7.40195
Contig29-snapTAU.189	F53F4.14	0.555932	0.0287364	9.79605
Contig104-snapTAU.71	NA	0.555363	0.0404381	7.38247
Contig1-snapTAU.305	rme-6	0.553619	0.0254787	7.50457
Contig13-snapTAU.385	NA	0.553436	0.00668777	9.93128
Contig75-snapTAU.71	NA	0.552404	0.0372107	7.51607
Contig14-snapTAU.181	NA	0.551639	0.00849209	7.6565
Contig17-snapTAU.197	dph-3	0.550892	0.0184424	7.962
Contig50-snapTAU.212	cat-1	0.550428	0.0162712	7.77653
Contig109-snapTAU.60	NA	0.550129	0.0172805	8.92952
Contig19-snapTAU.180	NA	0.549944	0.0295471	7.32349
Contig14-snapTAU.88	kup-1	0.549889	0.0336612	9.62268
Contig25-snapTAU.150	NA	0.549589	0.0475793	7.66052
Contig19-snapTAU.248	T04F8.7	0.549558	0.0128619	7.32435
Contig103-snapTAU.12	kin-1	0.549526	0.0180642	7.83658
Contig15-snapTAU.169	NA	0.547999	0.0305287	8.57884
Contig30-snapTAU.44	zwl-1	0.547945	0.0244845	8.95729
Contig39-snapTAU.107	NA	0.547944	0.0363469	8.4238
Contig42-snapTAU.242	NA	0.5476	0.0105294	8.98394
Contig170-snapTAU.6	NA	0.547583	0.0358839	7.89942
Contig75-snapTAU.117	NA	0.547189	0.0392536	9.18428
Contig15-snapTAU.126	NA	0.546871	0.0351215	8.13741
Contig5-snapTAU.398	NA	0.546088	0.0128619	7.40407
Contig10-snapTAU.98	NA	0.545891	0.0186451	7.30656
Contig165-snapTAU.14	NA	0.544713	0.0364952	7.82873
Contig28-snapTAU.343	NA	0.544401	0.0423443	8.32639
Contig86-snapTAU.35	NA	0.544118	0.0185777	8.23685
Contig30-snapTAU.22	ZK863.8	0.54317	0.0196495	8.02861
Contig17-snapTAU.331	NA	0.543046	0.0210251	7.3473
Contig205-snapTAU.3	NA	0.541422	0.0356557	10.0645
Contig35-snapTAU.151	NA	0.541024	0.00721258	7.98359
Contig0-snapTAU.528	NA	0.540953	0.0448755	8.71447
Contig32-snapTAU.211	zig-6	0.540791	0.0249758	7.88681
Contig81-snapTAU.101	JC8.2	0.537767	0.0414385	9.55542
Contig19-snapTAU.190	NA	0.536725	0.0216069	8.03601
Contig37-snapTAU.114	NA	0.535839	0.0289675	7.00614
Contig43-snapTAU.33	NA	0.535672	0.00900693	8.0323
Contig128-snapTAU.23	NA	0.535558	0.0277297	7.44929
Contig23-snapTAU.95	NA	0.535152	0.0263395	10.8942
Contig143-snapTAU.30	NA	0.53457	0.010313	6.96481
Contig47-snapTAU.194	NA	0.534337	0.00710462	8.98961
Contig87-snapTAU.94	NA	0.534262	0.0299213	8.41744
Contig24-snapTAU.29	sphk-1	0.534012	0.021763	9.3524
Contig143-snapTAU.26	NA	0.532538	0.0139148	8.46256
Contig11-snapTAU.435	F23H11.5	0.52946	0.0285949	8.27633
Contig12-snapTAU.532	NA	0.52882	0.0393171	8.71744
Contig126-snapTAU.2	NA	0.528716	0.0173191	9.07617
Contig38-snapTAU.21	tag-72	0.528253	0.0364994	9.89111
Contig11-snapTAU.49	NA	0.52808	0.0100698	7.35607
Contig28-snapTAU.51	NA	0.527126	0.0133967	8.93349
Contig62-snapTAU.5	NA	0.527111	0.0159666	9.50183
Contig2-snapTAU.397	NA	0.527066	0.0111746	7.04515
Contig141-snapTAU.17	F23C8.6	0.526976	0.0237843	11.0815
Contig7-snapTAU.49	NA	0.526846	0.0162392	8.70248
Contig4-snapTAU.414	NA	0.525791	0.0165308	10.3268
Contig105-snapTAU.32	mars-1	0.525188	0.0211151	8.83984
Contig61-snapTAU.18	set-23	0.524447	0.0190657	10.5454
Contig31-snapTAU.273	cyn-16	0.522224	0.017727	9.89104
Contig4-snapTAU.380	NA	0.522015	0.0257721	7.83997
Contig67-snapTAU.142	NA	0.521394	0.0106131	8.79442
Contig24-snapTAU.209	Y46G5A.18	0.52103	0.0147904	9.36858
Contig28-snapTAU.138	NA	0.5209	0.0470521	7.17255
Contig144-snapTAU.18	rpl-24.2	0.520487	0.0352661	8.5722
Contig33-snapTAU.115	F54D5.15	0.519305	0.02428	7.71564
Contig56-snapTAU.2	NA	0.518817	0.0245507	9.07242
Contig2-snapTAU.182	NA	0.516355	0.0129163	8.80969
Contig17-snapTAU.75	NA	0.516296	0.0120504	7.66745
Contig84-snapTAU.67	NA	0.515981	0.0224681	7.24565
Contig126-snapTAU.75	M01H9.3	0.514325	0.0263865	9.35848
Contig13-snapTAU.176	W02F12.2	0.513944	0.0177651	8.73247
Contig4-snapTAU.277	NA	0.513618	0.0106131	8.70226
Contig200-snapTAU.3	NA	0.512217	0.0398465	11.1819
Contig12-snapTAU.494	NA	0.511838	0.0168298	9.67144
Contig148-snapTAU.10	NA	0.510131	0.0336353	7.17515
Contig10-snapTAU.564	T23B3.2	0.50912	0.0192579	9.27007
Contig120-snapTAU.14	NA	0.508858	0.038659	9.13972
Contig35-snapTAU.150	NA	0.508749	0.0463352	9.45664
Contig14-snapTAU.503	C50B8.6	0.507977	0.0240823	7.22116
Contig72-snapTAU.25	NA	0.507746	0.0491236	7.37855
Contig91-snapTAU.50	NA	0.507534	0.0361696	7.99694
Contig52-snapTAU.47	NA	0.506558	0.0163851	7.23827
Contig92-snapTAU.32	dnj-30	0.505441	0.0188656	9.88047
Contig67-snapTAU.164	NA	0.504728	0.0167188	8.73769
Contig25-snapTAU.70	NA	0.50472	0.0137173	12.1372
Contig40-snapTAU.9	NA	0.504591	0.0190561	7.67616
Contig116-snapTAU.59	NA	0.503215	0.0159244	9.32335
Contig6-snapTAU.385	Y25C1A.8	0.502863	0.0161495	10.4427
Contig26-snapTAU.34	C17H11.6	0.502358	0.017638	9.14874
Contig90-snapTAU.134	NA	0.501491	0.0458899	7.74028
Contig18-snapTAU.122	R05G6.4	0.501196	0.0196085	8.46462
Contig51-snapTAU.118	NA	0.501029	0.0111157	7.69717
Contig53-snapTAU.98	coq-3	0.500938	0.018965	8.90485
Contig120-snapTAU.43	NA	0.500744	0.0117616	7.95803
Contig173-snapTAU.1	C27H2.2	0.499692	0.037788	8.81239
Contig13-snapTAU.447	NA	0.499414	0.0182515	8.28415
Contig47-snapTAU.23	aqp-3	0.499266	0.0166734	8.02072
Contig25-snapTAU.86	NA	0.499102	0.0339557	7.08462
Contig8-snapTAU.71	NA	0.497385	0.0246475	8.93686
Contig96-snapTAU.23	NA	0.4962	0.0168023	7.67734
Contig54-snapTAU.99	pqn-47	0.496127	0.0222105	7.63045
Contig70-snapTAU.84	R10D12.13	0.495121	0.0126687	8.50719
Contig27-snapTAU.92	T19E7.6	0.492114	0.0155276	8.81211
Contig30-snapTAU.225	NA	0.491912	0.0110847	9.10133
Contig28-snapTAU.173	NA	0.49106	0.0292218	8.67345
Contig7-snapTAU.477	NA	0.490883	0.0173565	8.09441
Contig4-snapTAU.370	tsp-17	0.490358	0.0165821	8.93746
Contig36-snapTAU.16	NA	0.489406	0.0275581	8.71505
Contig69-snapTAU.46	NA	0.489374	0.0393171	7.19601
Contig113-snapTAU.10	T27F2.4	0.488992	0.0347725	7.43076
Contig15-snapTAU.213	E01A2.4	0.488942	0.0445726	9.49719
Contig63-snapTAU.77	NA	0.488907	0.0180121	9.98469
Contig33-snapTAU.35	C50D2.2	0.48851	0.0286306	8.90342
Contig159-snapTAU.20	NA	0.486133	0.0129281	9.99518
Contig126-snapTAU.13	NA	0.485924	0.0225401	9.77448
Contig64-snapTAU.42	NA	0.485868	0.0151308	7.59526
Contig14-snapTAU.361	NA	0.485293	0.0182303	9.25667
Contig69-snapTAU.50	NA	0.485155	0.0413106	8.78756
Contig35-snapTAU.253	NA	0.484292	0.020704	8.44871
Contig101-snapTAU.51	NA	0.483845	0.0411985	7.28219
Contig47-snapTAU.154	NA	0.483771	0.0381511	6.94444
Contig17-snapTAU.338	NA	0.483327	0.0145905	8.0224
Contig14-snapTAU.121	NA	0.482893	0.0493333	8.42736
Contig50-snapTAU.176	NA	0.482863	0.0450337	7.90654
Contig25-snapTAU.219	NA	0.482719	0.0126792	7.71699
Contig97-snapTAU.114	NA	0.482462	0.0229938	11.2431
Contig61-snapTAU.47	K02D7.1	0.482137	0.0470186	9.99792
Contig2-snapTAU.61	NA	0.482075	0.030083	7.67996
Contig12-snapTAU.410	NA	0.481774	0.0195035	8.19846
Contig217-snapTAU.6	NA	0.480994	0.0285105	8.29792
Contig105-snapTAU.33	NA	0.480766	0.0270673	10.8979
Contig146-snapTAU.8	Y39B6A.36	0.479422	0.0410525	7.59478
Contig31-snapTAU.333	sqt-2	0.476986	0.0206312	7.44955
Contig25-snapTAU.12	NA	0.476707	0.0496378	7.8695
Contig46-snapTAU.20	ran-2	0.476616	0.0386212	7.12888
Contig19-snapTAU.178	NA	0.475019	0.0288223	11.3315
Contig0-snapTAU.249	NA	0.474525	0.012568	10.1028
Contig132-snapTAU.35	NA	0.474439	0.0436773	8.79011
Contig122-snapTAU.39	oxy-4	0.47382	0.021127	8.50538
Contig140-snapTAU.18	F37C12.1	0.472345	0.0368064	8.56564
Contig51-snapTAU.147	NA	0.471889	0.0128593	8.83953
Contig5-snapTAU.438	NA	0.471566	0.0470131	7.44193
Contig47-snapTAU.190	NA	0.471297	0.0272408	9.02889
Contig95-snapTAU.5	NA	0.46986	0.019191	10.3705
Contig35-snapTAU.213	pph-4.1	0.468794	0.0342998	8.97668
Contig20-snapTAU.132	C50E3.6	0.468671	0.0145341	6.95434
Contig36-snapTAU.185	NA	0.468271	0.0336353	9.59862
Contig120-snapTAU.13	NA	0.466697	0.017283	7.77397
Contig109-snapTAU.11	W09G12.10	0.466087	0.0358768	8.43213
Contig111-snapTAU.26	lars-1	0.466022	0.036745	7.42501
Contig33-snapTAU.147	NA	0.46482	0.0254599	8.47733
Contig35-snapTAU.97	rnf-121	0.464704	0.0154103	9.76725
Contig3-snapTAU.227	NA	0.464295	0.0185828	9.93617
Contig154-snapTAU.9	NA	0.46305	0.0440126	11.7441
Contig68-snapTAU.8	NA	0.463045	0.0203774	9.18813
Contig31-snapTAU.279	nurf-1	0.462923	0.0257772	7.52056
Contig1-snapTAU.149	NA	0.462743	0.0336353	9.21975
Contig11-snapTAU.415	NA	0.462542	0.0131899	8.38546
Contig2-snapTAU.504	NA	0.460533	0.04682	7.09258
Contig103-snapTAU.111	NA	0.460459	0.0357386	7.9374
Contig314-snapTAU.2	F20H11.1	0.460118	0.0262843	9.97009
Contig10-snapTAU.236	NA	0.460049	0.0336207	6.88439
Contig28-snapTAU.63	NA	0.459086	0.0161938	7.08057
Contig41-snapTAU.212	NA	0.458798	0.0296051	8.95406
Contig2-snapTAU.303	NA	0.458422	0.0285949	9.02213
Contig8-snapTAU.53	NA	0.457819	0.0310521	7.60115
Contig14-snapTAU.270	C50B8.1	0.457635	0.0217079	9.54388
Contig102-snapTAU.21	NA	0.457621	0.0250656	8.54549
Contig86-snapTAU.93	NA	0.457093	0.01498	8.16278
Contig11-snapTAU.433	R107.5	0.456655	0.0490892	9.53082
Contig97-snapTAU.16	ttr-38	0.456187	0.031045	8.56524
Contig18-snapTAU.71	NA	0.455839	0.0261426	7.34166
Contig109-snapTAU.33	dnc-4	0.455448	0.0280173	8.70842
Contig131-snapTAU.14	NA	0.455205	0.0197536	9.79603
Contig108-snapTAU.83	NA	0.455101	0.0165039	8.57383
Contig9-snapTAU.113	T19B10.6	0.454892	0.0458024	9.20445
Contig49-snapTAU.71	sms-2	0.454375	0.0201583	7.15318
Contig3-snapTAU.516	NA	0.454353	0.0318225	8.12454
Contig2-snapTAU.427	NA	0.454107	0.0415761	8.38124
Contig91-snapTAU.8	NA	0.454097	0.0178308	6.85397
Contig24-snapTAU.15	NA	0.453366	0.0336989	9.17663
Contig1-snapTAU.338	Y39B6A.16	0.452915	0.0440431	8.74208
Contig75-snapTAU.20	F33A8.4	0.452427	0.0201419	9.19062
Contig13-snapTAU.282	ZK632.2	0.452419	0.0165347	7.76866
Contig100-snapTAU.72	dnj-22	0.452384	0.0291164	9.6616
Contig130-snapTAU.27	NA	0.451585	0.0258724	11.0829
Contig39-snapTAU.48	NA	0.451303	0.0265674	7.29669
Contig35-snapTAU.92	C25G4.3	0.451266	0.0347725	9.71611
Contig14-snapTAU.429	Y59A8B.8	0.450485	0.0485147	8.42652
Contig46-snapTAU.100	Y75B8A.7	0.44965	0.0173698	8.47252
Contig21-snapTAU.128	NA	0.448432	0.024249	10.7707
Contig144-snapTAU.33	T22C1.4	0.448347	0.0368915	9.14998
Contig1-snapTAU.400	NA	0.448025	0.0388343	10.8455
Contig13-snapTAU.192	NA	0.448018	0.0335528	11.1266
Contig18-snapTAU.133	K09H9.2	0.446356	0.0210016	7.99705
Contig44-snapTAU.53	C34D10.1	0.445979	0.0277074	7.66947
Contig12-snapTAU.472	pqn-89	0.44551	0.02428	7.98686
Contig22-snapTAU.23	F25H2.4	0.445496	0.0395905	8.12547
Contig35-snapTAU.134	W03A5.4	0.445375	0.036745	9.98322
Contig31-snapTAU.356	NA	0.444292	0.0366463	8.25916
Contig104-snapTAU.56	NA	0.444005	0.0356508	10.8165
Contig17-snapTAU.329	NA	0.443187	0.0200917	9.22381
Contig97-snapTAU.79	NA	0.442899	0.0285949	6.90535
Contig31-snapTAU.114	Y53F4B.3	0.442303	0.0407887	8.37689
Contig314-snapTAU.3	NA	0.442046	0.0286375	9.52565
Contig20-snapTAU.146	NA	0.441733	0.0182859	7.49511
Contig37-snapTAU.230	syx-6	0.441276	0.0424033	9.43633
Contig36-snapTAU.126	NA	0.441147	0.0219323	7.22105
Contig35-snapTAU.114	ZK686.2	0.440709	0.0342998	7.97279
Contig104-snapTAU.134	NA	0.439842	0.0298497	8.5333
Contig168-snapTAU.5	unc-73	0.439659	0.0397344	7.9349
Contig19-snapTAU.97	NA	0.438387	0.019191	9.7885
Contig75-snapTAU.160	C18E9.5	0.438252	0.0325817	9.34745
Contig113-snapTAU.61	NA	0.438096	0.0431136	8.52625
Contig30-snapTAU.104	Y53H1B.2	0.438045	0.0475532	8.92491
Contig130-snapTAU.35	NA	0.437161	0.0345769	7.02257
Contig2-snapTAU.170	NA	0.436804	0.0284481	8.40564
Contig24-snapTAU.214	F54H5.2	0.436337	0.0180642	7.99434
Contig68-snapTAU.61	NA	0.436175	0.0291887	8.37501
Contig103-snapTAU.116	NA	0.434685	0.0458182	8.73027
Contig19-snapTAU.53	NA	0.434655	0.0328973	8.2078
Contig1-snapTAU.94	NA	0.434515	0.0226849	9.83837
Contig30-snapTAU.45	F45F2.9	0.434043	0.0380825	9.09168
Contig7-snapTAU.87	NA	0.433835	0.0304623	8.32513
Contig11-snapTAU.7	rsp-8	0.432643	0.0393089	10.0208
Contig15-snapTAU.322	NA	0.432627	0.0370566	7.53107
Contig30-snapTAU.176	nkcc-1	0.432101	0.0206669	8.39682
Contig11-snapTAU.538	NA	0.431784	0.0244338	9.61904
Contig61-snapTAU.152	mdf-2	0.431722	0.0292218	8.28508
Contig43-snapTAU.47	NA	0.431102	0.0268942	7.41642
Contig102-snapTAU.83	K07C5.6	0.430595	0.0441822	9.8159
Contig5-snapTAU.11	NA	0.430214	0.0338343	8.23867
Contig120-snapTAU.63	NA	0.429784	0.0250881	9.59721
Contig36-snapTAU.240	NA	0.429507	0.0450297	9.42339
Contig28-snapTAU.109	NA	0.428922	0.039683	8.39726
Contig139-snapTAU.27	mom-2	0.428696	0.0363162	8.08951
Contig154-snapTAU.14	C49H3.9	0.427998	0.0492374	9.44329
Contig91-snapTAU.28	NA	0.427557	0.0416451	7.72177
Contig19-snapTAU.221	NA	0.427405	0.0423431	9.28597
Contig52-snapTAU.130	NA	0.426485	0.0347234	7.94517
Contig222-snapTAU.3	ubc-8	0.426374	0.0368821	7.83421
Contig31-snapTAU.158	T05H10.1	0.425663	0.0212416	8.91121
Contig74-snapTAU.37	del-4	0.424508	0.0454626	7.1891
Contig33-snapTAU.157	NA	0.42376	0.0275496	8.79059
Contig109-snapTAU.88	NA	0.423062	0.0336353	8.39233
Contig41-snapTAU.158	NA	0.422177	0.0466273	7.55284
Contig74-snapTAU.81	NA	0.421814	0.0475852	8.76959
Contig45-snapTAU.110	NA	0.421063	0.0456124	7.69131
Contig122-snapTAU.51	NA	0.420864	0.0246555	7.2008
Contig19-snapTAU.304	NA	0.420669	0.0324074	9.07006
Contig14-snapTAU.42	NA	0.420511	0.0240823	8.89547
Contig126-snapTAU.22	NA	0.420258	0.0412696	9.34665
Contig103-snapTAU.115	NA	0.417039	0.040885	8.60526
Contig32-snapTAU.31	dhs-2	0.415748	0.0342314	8.16562
Contig1-snapTAU.7	NA	0.414458	0.0295938	8.96628
Contig11-snapTAU.474	dnj-18	0.41428	0.0352343	7.93006
Contig30-snapTAU.168	Y75B7AR.1	0.413772	0.0263699	8.80141
Contig1-snapTAU.14	NA	0.413752	0.0359804	6.85553
Contig25-snapTAU.46	Y106G6H.1	0.413584	0.036328	8.48623
Contig36-snapTAU.150	age-1	0.41329	0.0407669	8.29487
Contig12-snapTAU.501	F13B12.2	0.413048	0.046085	8.20285
Contig57-snapTAU.124	rbd-1	0.412949	0.0397855	7.29014
Contig75-snapTAU.180	NA	0.410379	0.0457165	7.42905
Contig26-snapTAU.97	NA	0.410343	0.0225401	10.1511
Contig36-snapTAU.247	D2030.8	0.408992	0.0279274	8.66006
Contig84-snapTAU.86	NA	0.406753	0.0482249	8.18224
Contig61-snapTAU.108	fkb-1	0.405919	0.0264626	7.81871
Contig70-snapTAU.14	NA	0.405464	0.033806	9.01599
Contig110-snapTAU.69	NA	0.40501	0.0252581	9.54886
Contig41-snapTAU.58	Y55D9A.2	0.404532	0.0414999	8.36793
Contig14-snapTAU.369	R11D1.10	0.404498	0.0440752	10.6447
Contig11-snapTAU.311	NA	0.40324	0.0492228	7.36522
Contig92-snapTAU.60	W03G9.7	0.402788	0.0276597	7.15632
Contig13-snapTAU.387	F45G2.9	0.402715	0.0351403	10.8172
Contig48-snapTAU.75	ZC416.1	0.401732	0.0445423	8.38718
Contig51-snapTAU.157	NA	0.401417	0.0363827	8.4587
Contig27-snapTAU.214	mvb-12	0.400976	0.0428445	9.49712
Contig31-snapTAU.157	F46C5.10	0.400116	0.0471742	7.55551
Contig22-snapTAU.80	NA	0.39868	0.0260624	6.73238
Contig28-snapTAU.167	NA	0.398152	0.0433987	8.67142
Contig5-snapTAU.59	NA	0.397568	0.0281099	8.533
Contig42-snapTAU.91	NA	0.39661	0.0281746	8.35873
Contig41-snapTAU.10	NA	0.395969	0.0455865	8.46832
Contig96-snapTAU.3	NA	0.395745	0.0331557	7.11493
Contig44-snapTAU.203	NA	0.395406	0.0459863	9.88587
Contig10-snapTAU.559	F14B4.2	0.395044	0.0270994	9.91185
Contig8-snapTAU.399	NA	0.394085	0.0421508	8.08601
Contig68-snapTAU.2	Y48G8AL.5	0.393318	0.0289999	7.25074
Contig24-snapTAU.212	NA	0.392763	0.0488464	7.83624
Contig132-snapTAU.34	NA	0.391876	0.0392174	7.79729
Contig11-snapTAU.446	unc-64	0.391482	0.0285841	8.71395
Contig56-snapTAU.93	NA	0.391316	0.0464753	7.68427
Contig47-snapTAU.99	W02G9.3	0.390931	0.0268471	8.88031
Contig61-snapTAU.146	NA	0.39061	0.0304828	8.72746
Contig20-snapTAU.152	NA	0.390368	0.0386164	9.0194
Contig103-snapTAU.135	NA	0.38965	0.0389453	7.90048
Contig30-snapTAU.346	D1081.9	0.388374	0.0466206	7.62474
Contig0-snapTAU.567	NA	0.388332	0.0372555	6.9406
Contig103-snapTAU.51	C36B1.14	0.388222	0.0373143	9.85992
Contig123-snapTAU.36	C17E4.6	0.387886	0.0297171	8.78582
Contig50-snapTAU.218	NA	0.385844	0.0381716	8.27026
Contig404-snapTAU.1	F10G8.6	0.383674	0.0285841	10.7197
Contig28-snapTAU.5	NA	0.382651	0.0298034	9.56097
Contig31-snapTAU.68	cyn-11	0.381687	0.0347725	8.35479
Contig105-snapTAU.81	NA	0.381578	0.0297829	7.89417
Contig35-snapTAU.186	unc-69	0.379315	0.0451809	9.03506
Contig1-snapTAU.544	NA	0.378548	0.0492245	8.46935
Contig12-snapTAU.136	NA	0.376827	0.0336353	7.5813
Contig30-snapTAU.210	NA	0.376012	0.0320317	8.51129
Contig62-snapTAU.33	Y75B8A.31	0.374624	0.0336353	7.46732
Contig0-snapTAU.105	F47G9.4	0.373873	0.0353156	7.5928
Contig9-snapTAU.6	T05C3.6	0.373855	0.0486309	6.90475
Contig26-snapTAU.82	NA	0.373026	0.0388162	7.98505
Contig39-snapTAU.93	NA	0.372742	0.0412611	6.7713
Contig3-snapTAU.145	Y37E3.17	0.371732	0.0476232	8.16761
Contig87-snapTAU.87	nbet-1	0.371354	0.0460603	8.94263
Contig29-snapTAU.133	NA	0.371328	0.0417829	8.96134
Contig197-snapTAU.11	pef-1	0.370783	0.0441076	8.59946
Contig22-snapTAU.139	lem-3	0.368949	0.0445492	8.43475
Contig40-snapTAU.66	NA	0.366193	0.0331778	6.90994
Contig16-snapTAU.85	NA	0.365967	0.0414167	8.4328
Contig221-snapTAU.6	hpr-9	0.365149	0.0485147	7.55785
Contig14-snapTAU.61	atg-18	0.364098	0.045001	7.63171
Contig53-snapTAU.88	F11A10.7	0.36389	0.0487479	7.66928
Contig14-snapTAU.40	NA	0.360973	0.0485147	9.675
Contig123-snapTAU.30	F43G9.12	0.360063	0.0397022	10.5845
Contig21-snapTAU.345	B0511.6	0.359567	0.0396292	9.51597
Contig18-snapTAU.94	clc-4	0.35681	0.0393447	8.27109
Contig8-snapTAU.83	NA	0.356012	0.0397343	7.35617
Contig7-snapTAU.448	F54C9.9	0.353866	0.0454638	7.24264
Contig56-snapTAU.48	C30G4.4	0.352027	0.0393055	7.25663
Contig12-snapTAU.309	NA	0.35127	0.0423414	7.01354
Contig17-snapTAU.292	NA	0.349902	0.0424335	7.27732
Contig31-snapTAU.336	npp-21	0.348649	0.0431824	8.18172
Contig27-snapTAU.142	NA	0.348632	0.0493702	7.48456
Contig10-snapTAU.507	NA	0.34603	0.0481848	7.44752
Contig45-snapTAU.208	NA	0.338683	0.0467694	9.91435
Contig44-snapTAU.6	amx-1	-1.50646	0.000927397	12.9767
Contig13-snapTAU.153	NA	-1.51306	0.000142458	8.60042
Contig24-snapTAU.180	Y57G11C.31	-1.51322	0.000239768	8.73723
Contig2-snapTAU.458	NA	-1.51368	0.000326828	14.5893
Contig31-snapTAU.296	pmt-1	-1.51713	0.000506093	9.91637
Contig89-snapTAU.37	hrg-6	-1.52387	0.0115565	12.9301
Contig19-snapTAU.20	NA	-1.52868	0.000192917	14.1153
Contig1-snapTAU.107	NA	-1.53381	0.000372897	12.2922
Contig31-snapTAU.108	T05C12.3	-1.53411	0.000362384	12.6495
Contig6-snapTAU.321	NA	-1.53954	0.0151361	8.9591
Contig267-snapTAU.1	cth-2	-1.54355	0.000404932	10.633
Contig38-snapTAU.33	abts-3	-1.54466	0.00136836	9.42646
Contig35-snapTAU.272	nit-1	-1.54673	0.00051639	10.5495
Contig76-snapTAU.102	NA	-1.54708	0.00687112	8.98122
Contig12-snapTAU.107	NA	-1.54848	0.0249444	8.43106
Contig130-snapTAU.54	NA	-1.55613	0.002299	10.2426
Contig31-snapTAU.120	B0228.7	-1.56018	0.000525209	10.9169
Contig14-snapTAU.291	F22F7.1	-1.56355	0.000421294	13.356
Contig7-snapTAU.60	NA	-1.56389	0.000448295	8.23636
Contig105-snapTAU.78	jac-1	-1.56428	0.00852876	8.60098
Contig70-snapTAU.64	NA	-1.56776	0.00838496	9.10641
Contig104-snapTAU.84	idh-1	-1.57013	0.000185813	13.6919
Contig7-snapTAU.397	NA	-1.57083	0.000226511	11.1096
Contig4-snapTAU.144	NA	-1.57551	0.0393422	9.74503
Contig45-snapTAU.195	NA	-1.57929	0.00109283	12.0596
Contig41-snapTAU.195	NA	-1.58249	0.00709937	8.35889
Contig155-snapTAU.23	NA	-1.59008	0.000239551	8.5882
Contig40-snapTAU.157	NA	-1.59197	0.00014147	9.78136
Contig25-snapTAU.212	NA	-1.60197	0.00485107	8.8699
Contig94-snapTAU.54	NA	-1.60388	0.0185777	9.26908
Contig1009-snapTAU.1	NA	-1.60772	0.00165034	9.09904
Contig15-snapTAU.269	sptl-1	-1.61104	0.020295	10.6331
Contig10-snapTAU.319	NA	-1.61115	0.000154075	8.48738
Contig20-snapTAU.37	NA	-1.62654	0.00128292	9.43943
Contig62-snapTAU.63	NA	-1.62675	0.00212167	9.26342
Contig12-snapTAU.241	NA	-1.63232	0.0355499	8.60258
Contig5-snapTAU.522	dpy-2	-1.63616	0.000446632	10.2133
Contig47-snapTAU.84	NA	-1.63666	0.00031895	8.06814
Contig12-snapTAU.357	C46A5.4	-1.63719	0.00117483	10.4724
Contig31-snapTAU.81	NA	-1.6378	0.0183494	9.65952
Contig67-snapTAU.136	NA	-1.63782	0.00034617	8.32379
Contig217-snapTAU.11	NA	-1.64094	0.000262537	10.0845
Contig97-snapTAU.10	qdpr-1	-1.64503	0.000399868	12.4449
Contig25-snapTAU.159	NA	-1.64778	0.00571706	9.45068
Contig28-snapTAU.300	NA	-1.65316	0.000685113	9.28328
Contig61-snapTAU.54	arp-11	-1.68353	0.0050897	10.7222
Contig10-snapTAU.500	NA	-1.71237	0.0121798	10.2461
Contig30-snapTAU.39	NA	-1.71326	0.000162314	10.0708
Contig137-snapTAU.17	Y43F8C.13	-1.72098	0.000121759	10.6421
Contig67-snapTAU.135	NA	-1.72625	0.00814009	10.431
Contig0-snapTAU.217	NA	-1.74965	0.00342975	11.6313
Contig207-snapTAU.5	NA	-1.75125	0.000131929	8.53346
Contig75-snapTAU.127	acs-14	-1.76227	9.71271e-05	12.6872
Contig7-snapTAU.53	NA	-1.76557	0.000888729	9.16939
Contig12-snapTAU.541	NA	-1.77084	0.000101593	8.17252
Contig39-snapTAU.39	NA	-1.78414	0.0197767	13.5804
Contig6-snapTAU.179	NA	-1.79328	9.71271e-05	11.2645
Contig7-snapTAU.158	Y69E1A.5	-1.80537	0.000402389	11.1054
Contig9-snapTAU.180	NA	-1.81041	0.00585385	10.2497
Contig9-snapTAU.7	NA	-1.8138	0.000261663	8.59516
Contig5-snapTAU.329	NA	-1.81646	0.00035476	8.11266
Contig90-snapTAU.28	NA	-1.81824	0.000117752	8.66296
Contig44-snapTAU.182	NA	-1.81867	0.0277364	9.12658
Contig48-snapTAU.127	NA	-1.8393	0.0135544	7.69635
Contig53-snapTAU.140	pmt-2	-1.85193	0.00141229	12.1039
Contig40-snapTAU.160	NA	-1.85858	0.000276275	8.30499
Contig14-snapTAU.175	K09H11.1	-1.86658	0.000568517	10.3226
Contig77-snapTAU.132	NA	-1.90073	0.00532934	8.8391
Contig53-snapTAU.144	NA	-1.92181	0.00109765	9.56116
Contig23-snapTAU.7	NA	-1.92991	0.00013659	10.335
Contig45-snapTAU.227	ugt-19	-1.95257	0.000475481	9.35953
Contig12-snapTAU.360	NA	-1.9605	9.71271e-05	8.13445
Contig28-snapTAU.193	NA	-1.97241	0.00445585	9.62592
Contig31-snapTAU.82	K10H10.2	-2.01069	0.00120503	13.5422
Contig36-snapTAU.59	VF13D12L.1	-2.03256	0.00040087	9.26816
Contig139-snapTAU.60	F49E11.2	-2.06251	0.00011314	9.53949
Contig12-snapTAU.305	Y38F1A.6	-2.06388	0.0127886	13.4197
Contig42-snapTAU.236	NA	-2.07796	0.000273047	9.34262
Contig116-snapTAU.76	NA	-2.08369	0.00040087	10.8396
Contig30-snapTAU.303	NA	-2.11708	0.00359493	11.461
Contig7-snapTAU.51	NA	-2.11906	0.000484468	10.9568
Contig116-snapTAU.88	NA	-2.12976	0.0011576	8.81659
Contig23-snapTAU.6	NA	-2.14087	9.71271e-05	10.0015
Contig60-snapTAU.126	NA	-2.15168	0.000617762	8.12038
Contig51-snapTAU.113	NA	-2.16494	3.73319e-05	10.6119
Contig12-snapTAU.10	NA	-2.1696	0.000373283	9.14838
Contig25-snapTAU.122	cyp-25A3	-2.1927	0.00202067	8.45234
Contig50-snapTAU.64	ram-5	-2.21538	0.000598954	9.17158
Contig217-snapTAU.8	cdr-4	-2.22561	0.000943246	11.6061
Contig25-snapTAU.94	NA	-2.24676	9.82513e-05	12.244
Contig126-snapTAU.38	elo-1	-2.26986	0.00137247	12.5365
Contig196-snapTAU.5	NA	-2.36318	0.00040087	12.5064
Contig116-snapTAU.61	NA	-2.39882	0.000136042	9.87158
Contig94-snapTAU.53	NA	-2.42272	0.00140252	8.04399
Contig7-snapTAU.395	cat-2	-2.43699	0.000122409	8.56933
Contig12-snapTAU.304	ech-6	-2.45064	0.00978856	10.0443
Contig130-snapTAU.44	NA	-2.47457	0.00019424	10.0621
Contig7-snapTAU.50	ugt-22	-2.48493	0.000399453	9.85388
Contig7-snapTAU.287	NA	-2.48525	0.00388248	10.9351
Contig5-snapTAU.378	NA	-2.50151	9.87071e-05	12.2733
Contig31-snapTAU.197	NA	-2.54272	9.87071e-05	11.3415
Contig44-snapTAU.164	NA	-2.54655	0.00129144	13.4112
Contig87-snapTAU.151	pmp-5	-2.58689	0.00658746	10.035
Contig151-snapTAU.9	NA	-2.59742	9.71271e-05	9.19247
Contig67-snapTAU.141	NA	-2.62416	0.00120783	13.7701
Contig5-snapTAU.377	NA	-2.63647	0.00054944	12.4268
Contig45-snapTAU.168	M7.12	-2.64902	2.58111e-05	9.60194
Contig83-snapTAU.69	NA	-2.66134	0.0352343	10.1892
Contig129-snapTAU.48	NA	-2.66163	0.000105318	14.5357
Contig4-snapTAU.33	NA	-2.67634	9.71271e-05	9.80086
Contig5-snapTAU.364	NA	-2.686	0.000775029	11.1818
Contig151-snapTAU.26	NA	-2.76409	0.00469187	13.41
Contig3-snapTAU.18	NA	-2.76423	2.08395e-05	14.0971
Contig36-snapTAU.222	NA	-2.772	0.000678399	10.9768
Contig90-snapTAU.52	col-104	-2.83135	0.00100195	13.2892
Contig9-snapTAU.51	NA	-2.8913	1.97412e-05	11.4133
Contig31-snapTAU.198	F42A8.1	-2.96137	9.87071e-05	13.9696
Contig32-snapTAU.126	alh-4	-2.97235	9.71271e-05	10.8403
Contig43-snapTAU.173	NA	-3.0482	1.97412e-05	8.88952
Contig104-snapTAU.38	NA	-3.18893	0.00371085	10.9472
Contig4-snapTAU.592	NA	-3.19796	0.000691776	8.79598
Contig30-snapTAU.302	NA	-3.19812	0.00011979	9.15504
Contig12-snapTAU.317	gst-7	-3.24548	9.55434e-05	12.0864
Contig159-snapTAU.14	NA	-3.33981	0.000178866	10.6398
Contig10-snapTAU.71	NA	-3.36726	1.97412e-05	9.17253
Contig30-snapTAU.301	NA	-3.73972	0.000260919	9.94452
Contig92-snapTAU.30	NA	-3.75513	9.71271e-05	12.9624
Contig139-snapTAU.34	fat-7	-3.87751	0.000177569	12.3796
Contig38-snapTAU.102	NA	-3.88857	0.00402204	9.38169
Contig5-snapTAU.186	NA	-4.17723	1.97412e-05	10.9316
Contig67-snapTAU.34	NA	-1.49886	0.00191617	9.31001
Contig29-snapTAU.49	NA	-1.4954	0.00775153	13.0281
Contig45-snapTAU.54	NA	-1.49425	0.00721588	13.7258
Contig18-snapTAU.127	NA	-1.49314	0.00887481	12.3925
Contig7-snapTAU.475	NA	-1.48936	0.00244968	9.46058
Contig80-snapTAU.33	NA	-1.48841	0.000512555	12.2777
Contig17-snapTAU.38	tag-313	-1.48388	0.00921116	9.35447
Contig12-snapTAU.247	NA	-1.47845	0.00554536	11.9647
Contig3-snapTAU.6	NA	-1.47465	0.00755531	8.77688
Contig61-snapTAU.149	NA	-1.47207	0.0212416	8.64945
Contig48-snapTAU.60	NA	-1.46455	0.00120042	9.51023
Contig29-snapTAU.25	NA	-1.46381	0.000364992	7.63733
Contig12-snapTAU.289	NA	-1.4613	0.0115865	9.78232
Contig23-snapTAU.102	NA	-1.45911	0.00171619	8.84644
Contig33-snapTAU.19	NA	-1.45118	0.0147581	8.77692
Contig43-snapTAU.27	NA	-1.44363	0.00326841	8.27385
Contig5-snapTAU.188	NA	-1.43615	0.00667641	10.5591
Contig136-snapTAU.12	NA	-1.43574	0.00379668	11.6179
Contig61-snapTAU.96	NA	-1.43291	0.00040087	7.70235
Contig145-snapTAU.15	NA	-1.4218	0.000718197	10.462
Contig139-snapTAU.6	sams-5	-1.41775	0.00581213	14.428
Contig42-snapTAU.192	NA	-1.41318	0.00273665	10.4012
Contig2-snapTAU.386	NA	-1.40739	0.0316149	9.34393
Contig29-snapTAU.206	NA	-1.40514	0.0060706	10.2174
Contig55-snapTAU.116	NA	-1.40462	0.000907674	8.77577
Contig80-snapTAU.32	NA	-1.40251	0.000912069	9.76544
Contig12-snapTAU.320	NA	-1.4006	0.000169152	11.6658
Contig30-snapTAU.238	T25F10.6	-1.39841	0.00250995	11.375
Contig8-snapTAU.493	NA	-1.39694	0.0110008	9.94222
Contig54-snapTAU.72	NA	-1.39641	0.000556906	10.1822
Contig12-snapTAU.418	C15B12.8	-1.38943	0.000169152	8.43981
Contig64-snapTAU.83	nxf-1	-1.38804	0.0185726	7.88201
Contig12-snapTAU.202	NA	-1.38604	0.000850588	12.5572
Contig11-snapTAU.142	C05D2.8	-1.38391	0.00303509	13.4156
Contig75-snapTAU.116	NA	-1.37582	0.00278267	12.2468
Contig0-snapTAU.727	NA	-1.37499	0.000261663	9.45963
Contig39-snapTAU.40	NA	-1.36237	0.0383856	9.41712
Contig126-snapTAU.25	T04A11.5	-1.35958	0.00260961	10.4691
Contig124-snapTAU.29	NA	-1.34764	0.0019033	8.90521
Contig11-snapTAU.217	acdh-11	-1.34647	0.00186412	12.3515
Contig27-snapTAU.176	NA	-1.34637	0.0296051	11.3739
Contig30-snapTAU.46	dhs-20	-1.34379	0.00183353	12.287
Contig33-snapTAU.166	Y47G6A.19	-1.34255	0.000264246	8.71603
Contig44-snapTAU.5	NA	-1.3424	0.0014462	12.4047
Contig39-snapTAU.36	NA	-1.34067	0.00194923	14.3494
Contig0-snapTAU.37	M03E7.4	-1.33999	0.00473074	8.63023
Contig145-snapTAU.12	NA	-1.33827	0.000823765	13.172
Contig104-snapTAU.35	NA	-1.33817	0.0026435	10.0036
Contig70-snapTAU.1	NA	-1.33584	0.000506093	11.8854
Contig5-snapTAU.221	gpd-3	-1.3343	0.000938659	13.7774
Contig106-snapTAU.75	NA	-1.32076	0.000301084	8.90703
Contig42-snapTAU.58	NA	-1.31843	0.0283699	13.3836
Contig14-snapTAU.69	NA	-1.31411	0.00036482	8.36285
Contig44-snapTAU.187	dhs-14	-1.31375	0.000301084	10.4544
Contig45-snapTAU.115	NA	-1.31358	0.000508375	8.31834
Contig42-snapTAU.150	NA	-1.31219	0.00318351	10.2291
Contig70-snapTAU.46	NA	-1.31085	0.00135133	8.23292
Contig12-snapTAU.491	NA	-1.31071	0.00040087	8.13423
Contig7-snapTAU.330	dct-18	-1.30006	0.00157743	8.85353
Contig51-snapTAU.172	smd-1	-1.30006	0.00658746	9.00791
Contig2-snapTAU.146	let-767	-1.29959	0.000693375	13.3935
Contig44-snapTAU.208	Y24D9A.8	-1.2987	0.00116393	13.2104
Contig113-snapTAU.35	NA	-1.29677	0.00040087	10.7137
Contig52-snapTAU.83	NA	-1.29671	0.00120503	8.55316
Contig45-snapTAU.194	NA	-1.29647	0.00225028	9.62425
Contig138-snapTAU.8	K09E2.3	-1.29424	0.000264246	10.1256
Contig125-snapTAU.43	tkt-1	-1.29211	0.000448295	10.8132
Contig35-snapTAU.277	Y37D8A.3	-1.28914	0.000182668	13.8657
Contig7-snapTAU.524	gst-1	-1.28869	0.000579157	10.2727
Contig37-snapTAU.240	C01B10.4	-1.28514	0.00147829	13.5284
Contig21-snapTAU.296	F36A2.3	-1.28124	0.0011283	10.3939
Contig99-snapTAU.36	F09F7.4	-1.2804	0.0178267	13.1397
Contig63-snapTAU.83	C07A4.2	-1.27635	0.000432948	7.68766
Contig1-snapTAU.340	NA	-1.26802	0.00054944	11.3638
Contig16-snapTAU.119	NA	-1.26404	0.00782986	8.58824
Contig12-snapTAU.407	NA	-1.26319	0.00051639	10.9555
Contig18-snapTAU.157	NA	-1.26226	0.00308844	7.97474
Contig256-snapTAU.2	F52A8.5	-1.26186	0.000765151	11.6542
Contig14-snapTAU.304	NA	-1.2586	0.00052726	7.6975
Contig45-snapTAU.196	NA	-1.25607	0.000485855	8.32478
Contig25-snapTAU.87	F42A10.7	-1.25537	0.00107195	9.99362
Contig75-snapTAU.174	NA	-1.25452	0.000580467	10.0929
Contig31-snapTAU.325	ZK1307.1	-1.25408	0.000256595	12.0499
Contig14-snapTAU.219	NA	-1.25379	0.0004924	10.3856
Contig12-snapTAU.199	NA	-1.25278	0.00637167	7.58089
Contig140-snapTAU.35	acdh-6	-1.25218	0.00387843	11.0009
Contig7-snapTAU.150	enol-1	-1.24832	0.00182414	12.771
Contig7-snapTAU.56	NA	-1.24517	0.000648721	8.58048
Contig14-snapTAU.120	NA	-1.24514	0.00131528	12.4789
Contig15-snapTAU.337	M153.1	-1.24319	0.000414566	11.3551
Contig60-snapTAU.36	NA	-1.23856	0.000550165	9.35988
Contig84-snapTAU.88	NA	-1.23372	0.00256707	11.45
Contig3-snapTAU.221	NA	-1.23275	0.000920565	7.34041
Contig172-snapTAU.5	NA	-1.23272	0.000454404	9.21012
Contig5-snapTAU.486	NA	-1.22691	0.00138192	10.9737
Contig70-snapTAU.63	NA	-1.22037	0.0181022	8.16809
Contig27-snapTAU.63	NA	-1.21746	0.0329531	8.1877
Contig25-snapTAU.158	F26H9.5	-1.21525	0.0282846	12.2223
Contig103-snapTAU.46	T20F5.3	-1.21455	0.0160959	8.49948
Contig11-snapTAU.96	NA	-1.2142	0.000449182	7.81009
Contig91-snapTAU.42	NA	-1.21119	0.00684915	10.4907
Contig39-snapTAU.194	NA	-1.2076	0.00102861	13.4042
Contig45-snapTAU.14	NA	-1.20699	0.00104412	7.79052
Contig36-snapTAU.284	cyp-37B1	-1.20038	0.00104412	10.6966
Contig28-snapTAU.238	NA	-1.19584	0.00284533	13.1236
Contig28-snapTAU.314	NA	-1.19553	0.000797088	7.68174
Contig5-snapTAU.265	NA	-1.19226	0.000556536	10.4673
Contig33-snapTAU.31	F43G6.11	-1.19104	0.0107569	8.44688
Contig23-snapTAU.4	NA	-1.18912	0.00708262	13.837
Contig0-snapTAU.504	F20G2.3	-1.18704	0.000662327	9.61766
Contig15-snapTAU.35	NA	-1.18383	0.0196948	7.88824
Contig4-snapTAU.460	NA	-1.18211	0.000294733	8.23109
Contig12-snapTAU.510	Y40B10A.6	-1.17888	0.0005108	13.2829
Contig96-snapTAU.42	NA	-1.17749	0.00262642	11.4775
Contig139-snapTAU.45	rop-1	-1.17506	0.00120503	11.0267
Contig31-snapTAU.80	NA	-1.17425	0.00058282	12.2613
Contig67-snapTAU.103	NA	-1.16902	0.00333802	11.9459
Contig2-snapTAU.87	NA	-1.16885	0.0144545	9.31772
Contig5-snapTAU.321	F13D12.9	-1.1643	0.00663098	12.5836
Contig90-snapTAU.42	NA	-1.16175	0.00296513	8.34871
Contig80-snapTAU.10	NA	-1.16064	0.000886343	7.74579
Contig61-snapTAU.116	phy-2	-1.16045	0.000522573	9.66516
Contig4855-snapTAU.1	NA	-1.15609	0.00239197	8.24066
Contig44-snapTAU.180	NA	-1.15561	0.00590403	9.47575
Contig89-snapTAU.34	NA	-1.15462	0.00194123	11.4912
Contig3-snapTAU.156	F36G3.2	-1.15192	0.00446325	10.612
Contig37-snapTAU.162	fbp-1	-1.1494	0.000275564	11.9041
Contig17-snapTAU.101	NA	-1.14791	0.0321751	8.18691
Contig13-snapTAU.242	NA	-1.14636	0.000967676	13.7721
Contig75-snapTAU.15	NA	-1.14534	0.00255335	7.56063
Contig11-snapTAU.386	gly-8	-1.14281	0.00383644	9.73999
Contig1-snapTAU.172	B0395.3	-1.13985	0.00327001	9.62513
Contig6-snapTAU.239	NA	-1.13778	0.00375451	12.658
Contig32-snapTAU.197	NA	-1.13572	0.00113594	8.35
Contig34-snapTAU.23	NA	-1.13474	0.000482273	10.1354
Contig121-snapTAU.59	W01A11.1	-1.13182	0.00200583	8.25437
Contig86-snapTAU.128	F52F12.7	-1.13168	0.00941074	11.7637
Contig28-snapTAU.179	lbp-3	-1.13092	0.000622672	13.788
Contig36-snapTAU.232	ctl-2	-1.12837	0.000383921	13.3536
Contig33-snapTAU.231	R12C12.1	-1.1276	0.00736758	10.2049
Contig4-snapTAU.341	NA	-1.12514	0.00998309	12.1118
Contig138-snapTAU.11	NA	-1.12499	0.00276451	10.989
Contig71-snapTAU.28	NA	-1.12141	0.000979478	9.87653
Contig11-snapTAU.77	Y71D11A.3	-1.11834	0.00147568	10.0948
Contig24-snapTAU.327	prdx-2	-1.11285	0.000517622	11.4594
Contig116-snapTAU.87	NA	-1.10626	0.0120259	7.36394
Contig31-snapTAU.112	Y25C1A.13	-1.10487	0.000467733	11.9497
Contig131-snapTAU.45	NA	-1.10191	0.00125795	9.6124
Contig99-snapTAU.22	F40A3.2	-1.09892	0.00688554	12.0335
Contig77-snapTAU.34	K11G12.5	-1.09754	0.00512646	12.042
Contig4-snapTAU.85	calu-1	-1.09746	0.0129025	9.0461
Contig13-snapTAU.462	gsto-1	-1.09742	0.00126477	10.2931
Contig87-snapTAU.152	T22F7.1	-1.09733	0.000790008	9.37557
Contig47-snapTAU.18	glb-33	-1.09716	0.0095246	7.99627
Contig14-snapTAU.233	NA	-1.09708	0.00311582	14.8572
Contig26-snapTAU.144	NA	-1.09633	0.0026146	10.6873
Contig7-snapTAU.52	NA	-1.09597	0.00187089	7.564
Contig67-snapTAU.152	NA	-1.09496	0.000565661	11.0837
Contig331-snapTAU.2	fat-3	-1.09422	0.00129487	12.1565
Contig45-snapTAU.188	NA	-1.09255	0.00120042	9.54035
Contig19-snapTAU.334	NA	-1.09144	0.000552996	7.87221
Contig33-snapTAU.179	NA	-1.09087	0.0021317	8.29039
Contig12-snapTAU.95	NA	-1.08753	0.0132758	8.83386
Contig80-snapTAU.115	NA	-1.08687	0.00279225	8.90651
Contig12-snapTAU.16	NA	-1.08546	0.00414751	9.2164
Contig217-snapTAU.5	NA	-1.08338	0.023365	9.16829
Contig11-snapTAU.295	W05G11.6	-1.0829	0.00230235	10.8395
Contig12-snapTAU.387	NA	-1.08197	0.000399868	8.50933
Contig61-snapTAU.133	NA	-1.0818	0.00767825	11.0812
Contig7-snapTAU.507	NA	-1.07853	0.00256795	7.49207
Contig56-snapTAU.28	NA	-1.07827	0.0209451	8.16499
Contig20-snapTAU.269	NA	-1.07758	0.0111706	11.7231
Contig12-snapTAU.188	NA	-1.07674	0.0296957	8.14947
Contig36-snapTAU.263	NA	-1.07568	0.000714515	11.6592
Contig47-snapTAU.114	NA	-1.07506	0.00258606	9.21132
Contig133-snapTAU.12	LLC1.3	-1.07256	0.000389506	13.666
Contig90-snapTAU.56	oat-1	-1.07038	0.000801743	8.42065
Contig2-snapTAU.66	epg-3	-1.06934	0.000602707	13.0078
Contig14-snapTAU.323	cyp-32A1	-1.06848	0.000562049	8.18806
Contig35-snapTAU.275	NA	-1.0674	0.002354	11.4178
Contig67-snapTAU.60	NA	-1.06596	0.00110882	11.2822
Contig216-snapTAU.6	F55F8.9	-1.0646	0.00264813	10.4398
Contig52-snapTAU.14	NA	-1.06231	0.000791965	9.10491
Contig56-snapTAU.69	B0272.3	-1.06098	0.000499694	14.1112
Contig36-snapTAU.219	NA	-1.05671	0.0131004	14.8886
Contig104-snapTAU.81	Y62E10A.13	-1.05636	0.0149569	8.82489
Contig45-snapTAU.56	NA	-1.05583	0.000886343	9.52402
Contig106-snapTAU.32	clec-43	-1.0534	0.00425187	10.4652
Contig186-snapTAU.1	nex-2	-1.05254	0.0286849	13.4565
Contig75-snapTAU.130	pgp-4	-1.05192	0.00125817	9.73056
Contig79-snapTAU.74	bcmo-2	-1.04978	0.00266938	10.3921
Contig57-snapTAU.92	NA	-1.04939	0.013025	12.7319
Contig11-snapTAU.61	NA	-1.04935	0.0014878	11.0664
Contig100-snapTAU.1	NA	-1.04827	0.00225388	9.75452
Contig5-snapTAU.145	NA	-1.04751	0.0341673	8.71466
Contig113-snapTAU.75	NA	-1.04611	0.00191661	8.23787
Contig40-snapTAU.146	NA	-1.04597	0.00562865	8.76329
Contig1-snapTAU.512	NA	-1.04377	0.00256356	9.44361
Contig143-snapTAU.11	NA	-1.04241	0.0433945	10.481
Contig10-snapTAU.568	cutl-10	-1.04051	0.000850588	8.59953
Contig27-snapTAU.68	NA	-1.03804	0.0230785	7.63263
Contig2-snapTAU.519	NA	-1.03793	0.000467096	9.19745
Contig119-snapTAU.55	mif-2	-1.03768	0.00447502	10.5303
Contig4-snapTAU.471	NA	-1.03596	0.000888729	8.60261
Contig31-snapTAU.294	acp-7	-1.03383	0.0016287	12.1481
Contig8-snapTAU.409	unc-27	-1.03375	0.00250995	11.7516
Contig88-snapTAU.71	NA	-1.0333	0.0135544	7.61431
Contig122-snapTAU.33	NA	-1.03324	0.00577976	12.0391
Contig67-snapTAU.61	NA	-1.03116	0.000775029	10.2966
Contig10-snapTAU.291	NA	-1.03056	0.00165652	8.45075
Contig108-snapTAU.33	NA	-1.02914	0.00527163	8.28795
Contig14-snapTAU.295	try-5	-1.02852	0.0124581	10.9633
Contig77-snapTAU.45	trap-2	-1.02663	0.0048128	8.95064
Contig54-snapTAU.31	NA	-1.02646	0.00315698	7.63622
Contig31-snapTAU.113	dhs-6	-1.02329	0.00146141	12.3075
Contig45-snapTAU.109	NA	-1.02181	0.0070176	8.88822
Contig23-snapTAU.203	cyp-29A4	-1.02094	0.00115132	7.97671
Contig40-snapTAU.164	Y58A7A.1	-1.02092	0.00302561	7.87498
Contig12-snapTAU.153	NA	-1.02006	0.0198181	7.72791
Contig0-snapTAU.485	ech-8	-1.01949	0.00281627	11.4112
Contig20-snapTAU.271	NA	-1.01754	0.0238788	8.04455
Contig36-snapTAU.286	T14D7.1	-1.01668	0.00182373	9.88401
Contig10-snapTAU.458	NA	-1.01659	0.00670237	8.0943
Contig8-snapTAU.210	cdo-1	-1.01658	0.00235809	12.7686
Contig104-snapTAU.101	dhs-9	-1.0154	0.000506093	12.0563
Contig42-snapTAU.197	NA	-1.01217	0.00130738	12.6417
Contig34-snapTAU.190	NA	-1.00479	0.00212167	13.8506
Contig15-snapTAU.225	D2023.4	-1.00459	0.0221386	9.61324
Contig102-snapTAU.60	NA	-1.00457	0.00232023	10.7964
Contig41-snapTAU.46	NA	-1.003	0.000922839	7.96221
Contig11-snapTAU.414	C29F7.2	-1.00198	0.00101241	13.3387
Contig10-snapTAU.411	cyp-36A1	-1.00099	0.00110639	7.62386
Contig25-snapTAU.280	NA	-0.999337	0.00225028	9.54968
Contig4-snapTAU.375	C11E4.1	-0.995567	0.00152468	9.31088
Contig86-snapTAU.115	NA	-0.994928	0.00882882	7.97286
Contig10-snapTAU.543	W05H12.1	-0.994778	0.000979478	11.0055
Contig217-snapTAU.9	NA	-0.992178	0.00451684	9.4207
Contig31-snapTAU.347	NA	-0.991373	0.0196085	7.96071
Contig1-snapTAU.47	NA	-0.990184	0.0171001	13.7172
Contig35-snapTAU.143	mdh-2	-0.989853	0.000517622	12.3438
Contig11-snapTAU.501	NA	-0.988269	0.0059278	7.46263
Contig65-snapTAU.92	F58A6.1	-0.987443	0.00233798	11.1436
Contig4-snapTAU.127	NA	-0.986308	0.000944297	11.6829
Contig145-snapTAU.11	NA	-0.985001	0.0263395	10.876
Contig1-snapTAU.27	NA	-0.984662	0.00064833	12.7038
Contig46-snapTAU.120	R151.2	-0.981646	0.00502437	9.35003
Contig144-snapTAU.24	cogc-3	-0.981329	0.00113594	11.2745
Contig47-snapTAU.159	NA	-0.980262	0.00202836	10.6803
Contig39-snapTAU.185	NA	-0.979389	0.000840092	10.8778
Contig5-snapTAU.131	NA	-0.978512	0.000793534	14.6715
Contig94-snapTAU.57	NA	-0.97438	0.00744316	9.00539
Contig0-snapTAU.423	F46B6.9	-0.974093	0.000842551	7.61771
Contig41-snapTAU.166	Y4C6B.5	-0.972261	0.00310961	8.36804
Contig9-snapTAU.381	folt-2	-0.971037	0.000612939	7.73318
Contig13-snapTAU.411	mlc-3	-0.970652	0.00601574	11.0155
Contig125-snapTAU.31	NA	-0.969801	0.0071007	15.5228
Contig12-snapTAU.415	NA	-0.968592	0.00363618	7.70472
Contig104-snapTAU.105	T25B9.9	-0.967265	0.00198385	10.7076
Contig41-snapTAU.140	pgp-1	-0.962799	0.00185689	11.7547
Contig66-snapTAU.117	NA	-0.9617	0.0498937	8.40179
Contig187-snapTAU.11	ugt-58	-0.961508	0.000858676	11.1584
Contig12-snapTAU.529	NA	-0.96038	0.0376684	12.2867
Contig10-snapTAU.485	Y87G2A.2	-0.959266	0.0014057	9.89248
Contig30-snapTAU.130	F17C11.17	-0.95835	0.00187089	9.7866
Contig11-snapTAU.341	lec-4	-0.957538	0.00237757	13.2799
Contig10-snapTAU.567	acbp-1	-0.957474	0.010348	12.3429
Contig127-snapTAU.30	NA	-0.956681	0.0196233	7.86551
Contig67-snapTAU.76	NA	-0.956003	0.000833995	8.5297
Contig35-snapTAU.301	Y71H2AM.5	-0.955044	0.00202067	11.9192
Contig93-snapTAU.74	NA	-0.95481	0.00674262	8.53042
Contig22-snapTAU.314	ser-5	-0.954066	0.00414291	9.03014
Contig4-snapTAU.6	NA	-0.951597	0.00330386	10.2861
Contig30-snapTAU.245	mdh-1	-0.951216	0.000945187	14.3118
Contig46-snapTAU.1	NA	-0.950376	0.0191335	12.2278
Contig5-snapTAU.368	NA	-0.950284	0.00263548	7.75275
Contig11-snapTAU.533	K11H3.3	-0.948859	0.0251747	8.25902
Contig77-snapTAU.125	T03G6.3	-0.94769	0.00286045	10.1054
Contig200-snapTAU.1	NA	-0.946039	0.00136371	10.0953
Contig31-snapTAU.287	C29F5.1	-0.945904	0.0034849	9.19215
Contig353-snapTAU.1	atn-1	-0.945682	0.010927	8.61993
Contig145-snapTAU.21	NA	-0.942932	0.00158682	11.2388
Contig50-snapTAU.59	NA	-0.942727	0.0195843	9.32655
Contig43-snapTAU.202	NA	-0.941825	0.00168077	7.54568
Contig2-snapTAU.353	NA	-0.941693	0.0320812	12.4585
Contig2-snapTAU.232	NA	-0.940316	0.00934701	12.4887
Contig67-snapTAU.77	NA	-0.938594	0.00752803	8.23723
Contig13-snapTAU.42	NA	-0.936903	0.0187418	10.0978
Contig4-snapTAU.7	NA	-0.936741	0.0280827	9.43932
Contig64-snapTAU.70	clec-1	-0.936586	0.000685113	7.98158
Contig244-snapTAU.3	C50F7.10	-0.936558	0.00147653	10.1934
Contig53-snapTAU.132	NA	-0.93609	0.00194123	9.10445
Contig105-snapTAU.24	deb-1	-0.935609	0.00141593	8.47038
Contig104-snapTAU.34	NA	-0.935066	0.0056342	7.47812
Contig12-snapTAU.448	col-111	-0.931664	0.00321936	9.77284
Contig100-snapTAU.105	pat-10	-0.93071	0.0101143	11.8302
Contig43-snapTAU.116	NA	-0.930136	0.000740536	8.91823
Contig57-snapTAU.51	NA	-0.929936	0.000842551	7.49778
Contig55-snapTAU.136	NA	-0.92931	0.00699625	8.54539
Contig26-snapTAU.136	NA	-0.925228	0.0126792	10.1741
Contig56-snapTAU.7	fah-1	-0.923695	0.000922839	8.7716
Contig6-snapTAU.402	art-1	-0.922309	0.00304359	9.34558
Contig63-snapTAU.136	aagr-4	-0.922293	0.000737759	7.51725
Contig31-snapTAU.109	NA	-0.920967	0.00143634	9.50255
Contig12-snapTAU.104	NA	-0.918706	0.0151103	8.20456
Contig96-snapTAU.41	F37C4.6	-0.918412	0.00672928	9.65478
Contig196-snapTAU.7	R07H5.8	-0.917219	0.000742616	10.7957
Contig67-snapTAU.137	NA	-0.917086	0.0021894	10.4031
Contig3917-snapTAU.1	NA	-0.914452	0.00987275	7.0142
Contig30-snapTAU.291	NA	-0.913188	0.000791965	12.1361
Contig48-snapTAU.94	C54E4.2	-0.91299	0.0033746	13.6465
Contig13-snapTAU.268	NA	-0.912603	0.0107289	8.67474
Contig12-snapTAU.547	NA	-0.910564	0.00158529	10.8504
Contig15-snapTAU.319	pfn-3	-0.91039	0.00274582	10.7533
Contig9-snapTAU.261	NA	-0.909968	0.0250881	10.5397
Contig30-snapTAU.233	NA	-0.908192	0.00374703	8.03625
Contig41-snapTAU.107	zip-3	-0.907525	0.0048919	11.5121
Contig19-snapTAU.244	NA	-0.907433	0.00175995	9.99106
Contig56-snapTAU.167	dpy-7	-0.906013	0.00153448	10.7503
Contig53-snapTAU.147	ZK829.4	-0.904193	0.0070644	10.9688
Contig37-snapTAU.215	NA	-0.904001	0.00365981	8.5807
Contig2-snapTAU.394	NA	-0.9036	0.00978193	10.2162
Contig68-snapTAU.132	NA	-0.898634	0.0340418	10.8916
Contig19-snapTAU.13	ttx-3	-0.895016	0.00867778	8.51607
Contig77-snapTAU.106	H06H21.8	-0.89456	0.00272203	8.07756
Contig113-snapTAU.3	R07B7.5	-0.892922	0.00323844	8.92827
Contig145-snapTAU.27	NA	-0.892278	0.0367362	9.89393
Contig145-snapTAU.23	NA	-0.892069	0.00185833	9.80044
Contig93-snapTAU.51	pgp-14	-0.892009	0.0313433	9.01181
Contig50-snapTAU.98	fat-2	-0.891079	0.0129999	12.5339
Contig14-snapTAU.474	W07G4.4	-0.889387	0.00241756	11.7273
Contig11-snapTAU.159	mat-3	-0.888325	0.0307461	9.23763
Contig11-snapTAU.236	aldo-1	-0.887319	0.00708262	13.255
Contig12-snapTAU.239	NA	-0.887185	0.00361771	9.25639
Contig68-snapTAU.143	NA	-0.887177	0.0134539	7.84285
Contig14-snapTAU.530	NA	-0.886113	0.0257585	12.2421
Contig25-snapTAU.96	NA	-0.885964	0.0060074	10.6742
Contig151-snapTAU.3	NA	-0.880132	0.00247778	9.55884
Contig8-snapTAU.318	NA	-0.87974	0.00335556	9.37279
Contig44-snapTAU.15	NA	-0.878381	0.00411504	8.41687
Contig12-snapTAU.319	NA	-0.877683	0.00400492	8.71768
Contig30-snapTAU.140	crn-2	-0.877646	0.00277776	14.1876
Contig87-snapTAU.26	NA	-0.877568	0.0327306	8.97069
Contig11-snapTAU.65	NA	-0.877184	0.0190309	10.3595
Contig35-snapTAU.166	cutl-23	-0.875973	0.00153164	7.96186
Contig39-snapTAU.149	Y116F11A.6	-0.875553	0.00128864	9.74621
Contig37-snapTAU.205	C31E10.7	-0.875132	0.00202836	12.2783
Contig56-snapTAU.18	C05D9.3	-0.874007	0.00760033	8.30733
Contig116-snapTAU.97	NA	-0.872954	0.0375562	10.2734
Contig81-snapTAU.103	Y73C8B.3	-0.872826	0.00170834	10.4742
Contig181-snapTAU.10	NA	-0.872815	0.0162392	7.90334
Contig75-snapTAU.96	F45H10.3	-0.872646	0.00146329	13.5513
Contig13-snapTAU.222	C16A3.10	-0.872634	0.0133344	10.765
Contig0-snapTAU.294	F54F3.4	-0.871204	0.0032787	9.67462
Contig54-snapTAU.47	B0272.4	-0.867996	0.00151361	11.8052
Contig9-snapTAU.241	Y61A9LA.1	-0.866986	0.0222856	8.09229
Contig40-snapTAU.161	NA	-0.866737	0.0431824	8.6555
Contig17-snapTAU.259	NA	-0.865296	0.00549003	8.67937
Contig12-snapTAU.331	NA	-0.865103	0.000888729	8.04221
Contig54-snapTAU.82	NA	-0.864239	0.0148683	12.4513
Contig54-snapTAU.87	alh-13	-0.860682	0.00129487	10.4488
Contig10-snapTAU.285	NA	-0.860561	0.0188231	8.54343
Contig12-snapTAU.451	NA	-0.860366	0.0148216	11.7055
Contig192-snapTAU.7	ZC373.1	-0.859613	0.0105694	10.63
Contig25-snapTAU.106	NA	-0.859022	0.0155686	13.9288
Contig75-snapTAU.175	NA	-0.858872	0.00722807	8.57512
Contig38-snapTAU.169	Y39G8B.1	-0.858566	0.00251419	10.646
Contig12-snapTAU.34	NA	-0.857378	0.00281396	9.9635
Contig152-snapTAU.7	alh-11	-0.857036	0.00396499	11.4403
Contig81-snapTAU.71	NA	-0.856909	0.00629077	12.0552
Contig34-snapTAU.189	NA	-0.853866	0.0107786	12.1445
Contig3448-snapTAU.1	NA	-0.850992	0.00365061	8.78627
Contig20-snapTAU.109	NA	-0.849333	0.00346744	8.66234
Contig3-snapTAU.213	gst-6	-0.848542	0.0173565	8.96463
Contig66-snapTAU.90	sod-2	-0.846915	0.0010959	11.8845
Contig10-snapTAU.77	NA	-0.846033	0.00751766	11.9559
Contig11-snapTAU.481	NA	-0.845584	0.00178191	10.7885
Contig35-snapTAU.183	pat-2	-0.84542	0.00682943	8.93065
Contig11-snapTAU.240	F17C8.9	-0.843808	0.00164042	10.0465
Contig45-snapTAU.183	NA	-0.842379	0.00144919	7.40994
Contig32-snapTAU.39	NA	-0.842166	0.002354	9.01448
Contig95-snapTAU.54	inx-13	-0.84178	0.0059885	11.4276
Contig19-snapTAU.188	K07C11.4	-0.84072	0.00310738	11.0085
Contig20-snapTAU.248	NA	-0.840125	0.00198024	8.1086
Contig331-snapTAU.1	trap-4	-0.839491	0.00169053	12.0239
Contig24-snapTAU.284	NA	-0.838458	0.0345394	13.9374
Contig5159-snapTAU.1	NA	-0.837773	0.00125691	7.76111
Contig75-snapTAU.164	unc-52	-0.837658	0.0200465	9.07598
Contig49-snapTAU.50	NA	-0.837178	0.00505971	11.3419
Contig2-snapTAU.338	vha-17	-0.835618	0.00646043	11.7231
Contig7-snapTAU.280	NA	-0.835238	0.00274344	8.68311
Contig27-snapTAU.100	bca-2	-0.83494	0.00468287	9.97391
Contig15-snapTAU.309	sel-12	-0.834511	0.0166715	9.20602
Contig2-snapTAU.147	fum-1	-0.834476	0.00409824	13.8081
Contig42-snapTAU.234	F59B1.2	-0.834442	0.00871595	13.0566
Contig22-snapTAU.173	NA	-0.833483	0.00815313	10.7246
Contig31-snapTAU.270	Y48C3A.3	-0.833453	0.00197362	9.8015
Contig12-snapTAU.186	NA	-0.832012	0.00418744	8.55824
Contig160-snapTAU.4	NA	-0.830839	0.0025313	10.493
Contig17-snapTAU.173	NA	-0.830838	0.0159264	10.8437
Contig25-snapTAU.4	ZC434.9	-0.830284	0.00569307	9.3804
Contig1-snapTAU.25	pgk-1	-0.82955	0.00180008	11.2767
Contig11-snapTAU.568	Y71H2AM.13	-0.828059	0.00259909	8.01725
Contig41-snapTAU.204	NA	-0.827996	0.00170791	11.9876
Contig24-snapTAU.210	Y46G5A.19	-0.827417	0.00359941	12.9647
Contig33-snapTAU.239	tsn-1	-0.827345	0.0226008	9.2195
Contig4-snapTAU.251	tatn-1	-0.827052	0.00353558	8.18407
Contig122-snapTAU.38	NA	-0.826982	0.00273841	7.96358
Contig5-snapTAU.157	NA	-0.826547	0.00175338	8.60503
Contig20-snapTAU.7	NA	-0.826008	0.0225388	9.24264
Contig14-snapTAU.64	tag-290	-0.825303	0.00558146	8.6185
Contig25-snapTAU.216	NA	-0.823272	0.00478075	13.5312
Contig12-snapTAU.428	NA	-0.822099	0.0021558	9.39425
Contig109-snapTAU.14	F53H1.3	-0.821526	0.0420566	9.08426
Contig61-snapTAU.135	Y51H4A.7	-0.821393	0.017727	9.73001
Contig12-snapTAU.467	F39B2.3	-0.821263	0.00145079	7.33515
Contig222-snapTAU.2	Y45F10B.13	-0.819685	0.0042248	10.2375
Contig122-snapTAU.2	NA	-0.818373	0.0411985	9.64768
Contig9-snapTAU.24	NA	-0.817387	0.00899845	7.6538
Contig13-snapTAU.433	epi-1	-0.81737	0.00284836	9.52943
Contig87-snapTAU.3	F53F1.2	-0.816612	0.00165652	11.407
Contig34-snapTAU.91	NA	-0.81643	0.013054	8.03054
Contig6-snapTAU.208	aqp-10	-0.815326	0.00225476	10.9102
Contig87-snapTAU.21	pqn-22	-0.814355	0.0147283	10.0765
Contig138-snapTAU.6	NA	-0.813265	0.0257933	13.3141
Contig5-snapTAU.362	NA	-0.811759	0.001337	8.92269
Contig29-snapTAU.4	C55A6.12	-0.810667	0.041841	9.14404
Contig10-snapTAU.580	F27D4.1	-0.810542	0.00293692	11.7896
Contig181-snapTAU.2	lact-9	-0.809113	0.0165467	9.2461
Contig7-snapTAU.248	C27H5.4	-0.80901	0.00194691	8.65166
Contig49-snapTAU.10	NA	-0.807843	0.0108972	8.57388
Contig61-snapTAU.28	NA	-0.807833	0.00515439	8.79927
Contig2388-snapTAU.1	NA	-0.807466	0.00336895	7.86727
Contig10-snapTAU.273	NA	-0.807023	0.0372717	7.66951
Contig14-snapTAU.246	cpz-2	-0.806488	0.00419978	11.1075
Contig35-snapTAU.250	T12A2.1	-0.806161	0.00260829	9.38945
Contig39-snapTAU.164	NA	-0.803302	0.00363618	9.09612
Contig14-snapTAU.309	NA	-0.802936	0.036502	13.1545
Contig43-snapTAU.234	NA	-0.801321	0.00420731	7.78765
Contig32-snapTAU.140	NA	-0.799867	0.00978856	8.14615
Contig72-snapTAU.23	dif-1	-0.79927	0.00230431	13.2308
Contig115-snapTAU.35	NA	-0.799138	0.0166777	8.20391
Contig33-snapTAU.99	NA	-0.798831	0.00134561	7.60232
Contig19-snapTAU.331	acbp-3	-0.797865	0.016038	13.6471
Contig78-snapTAU.27	NA	-0.797331	0.00888771	10.309
Contig261-snapTAU.3	eef-2	-0.797141	0.0181022	12.9298
Contig11-snapTAU.327	mup-4	-0.796515	0.00311844	8.00488
Contig31-snapTAU.346	B0334.3	-0.795532	0.0444303	12.8687
Contig40-snapTAU.68	NA	-0.795104	0.0135224	9.74076
Contig83-snapTAU.132	NA	-0.792	0.0191509	9.02722
Contig100-snapTAU.88	hgo-1	-0.788963	0.0144051	9.89387
Contig11-snapTAU.95	NA	-0.788582	0.0078335	10.0519
Contig7-snapTAU.286	maoc-1	-0.788565	0.00574743	12.9389
Contig109-snapTAU.9	NA	-0.787012	0.0221977	7.71056
Contig42-snapTAU.43	NA	-0.786973	0.0460342	8.61721
Contig31-snapTAU.211	pqn-27	-0.786565	0.0095934	8.05607
Contig87-snapTAU.102	NA	-0.786071	0.00890309	9.3252
Contig42-snapTAU.22	NA	-0.786014	0.0045332	8.61614
Contig75-snapTAU.176	C44B7.10	-0.785016	0.0195519	10.0706
Contig99-snapTAU.3	NA	-0.784552	0.0060706	10.7354
Contig46-snapTAU.123	pat-12	-0.784452	0.00578437	8.08078
Contig10-snapTAU.207	NA	-0.783069	0.02567	15.6453
Contig70-snapTAU.112	F25B4.1	-0.781913	0.0048343	11.52
Contig7-snapTAU.271	NA	-0.780475	0.0195361	8.00315
Contig31-snapTAU.275	T05H10.6	-0.779695	0.00140278	12.0101
Contig43-snapTAU.130	NA	-0.779547	0.0142441	7.7486
Contig14-snapTAU.416	K09G1.1	-0.778401	0.00400618	9.77338
Contig106-snapTAU.66	NA	-0.777927	0.00699625	7.26026
Contig55-snapTAU.107	D2030.4	-0.772814	0.00290942	11.916
Contig12-snapTAU.209	NA	-0.771741	0.0105943	10.8041
Contig74-snapTAU.58	NA	-0.770788	0.025258	8.26677
Contig121-snapTAU.19	NA	-0.77036	0.00631505	8.99233
Contig11-snapTAU.80	NA	-0.770185	0.00987275	8.53126
Contig99-snapTAU.44	NA	-0.769182	0.00569214	11.5384
Contig60-snapTAU.69	NA	-0.768669	0.00276225	7.80365
Contig32-snapTAU.136	NA	-0.768292	0.0160126	8.88734
Contig9-snapTAU.35	NA	-0.766692	0.00734432	11.6103
Contig103-snapTAU.132	C32F10.8	-0.766659	0.00192549	11.3058
Contig53-snapTAU.30	NA	-0.765202	0.0187624	8.37024
Contig125-snapTAU.74	W03F8.3	-0.764518	0.00473773	9.97172
Contig43-snapTAU.56	NA	-0.764454	0.00553486	11.0866
Contig142-snapTAU.22	ogt-1	-0.764225	0.00181667	8.94513
Contig1-snapTAU.310	NA	-0.763055	0.00621605	7.37618
Contig5-snapTAU.515	NA	-0.762945	0.00740271	14.7168
Contig133-snapTAU.10	T22B11.5	-0.762791	0.00770701	11.7851
Contig2-snapTAU.604	NA	-0.762476	0.0461686	8.96833
Contig166-snapTAU.12	R13H4.2	-0.760304	0.0276182	10.2217
Contig12-snapTAU.45	NA	-0.76016	0.0157062	8.59056
Contig14-snapTAU.350	F38A6.4	-0.759805	0.00203392	9.50092
Contig11-snapTAU.444	C13B9.2	-0.759634	0.00360374	10.987
Contig76-snapTAU.72	NA	-0.758824	0.0366164	10.6168
Contig12-snapTAU.419	C15B12.1	-0.757232	0.00384568	7.15801
Contig96-snapTAU.35	NA	-0.757211	0.0177651	7.52304
Contig24-snapTAU.336	NA	-0.757044	0.0240619	8.9679
Contig146-snapTAU.4	F21C10.7	-0.756663	0.00531175	10.0546
Contig105-snapTAU.69	F15B10.1	-0.755713	0.00212167	11.707
Contig35-snapTAU.139	arx-4	-0.755665	0.00273384	11.5959
Contig12-snapTAU.46	NA	-0.755025	0.00585637	7.7501
Contig93-snapTAU.27	NA	-0.754813	0.0126576	9.84214
Contig41-snapTAU.73	NA	-0.754599	0.0234471	13.1594
Contig2-snapTAU.251	R11A5.4	-0.752434	0.00500341	14.3423
Contig14-snapTAU.138	pph-5	-0.752275	0.00202576	11.052
Contig50-snapTAU.121	F08B12.1	-0.750702	0.00379834	8.21852
Contig18-snapTAU.278	gst-36	-0.750023	0.00330571	10.0404
Contig5-snapTAU.179	NA	-0.75002	0.0111328	9.29471
Contig37-snapTAU.160	NA	-0.749926	0.00163682	11.0914
Contig35-snapTAU.273	ZK1058.9	-0.749468	0.0071007	7.96013
Contig20-snapTAU.250	F21A3.3	-0.749043	0.00225028	7.89226
Contig87-snapTAU.131	F11E6.3	-0.748959	0.00911884	8.63653
Contig105-snapTAU.18	F49C12.12	-0.748924	0.00385246	12.7961
Contig20-snapTAU.249	NA	-0.747792	0.0021471	7.73956
Contig61-snapTAU.101	trap-3	-0.74774	0.0048128	11.572
Contig62-snapTAU.111	NA	-0.747682	0.0430723	8.54201
Contig64-snapTAU.8	NA	-0.747631	0.0161796	10.1023
Contig5-snapTAU.271	NA	-0.747409	0.00419135	8.22057
Contig35-snapTAU.78	pho-5	-0.746613	0.00278976	9.55998
Contig4-snapTAU.9	NA	-0.746209	0.00272774	8.38102
Contig1-snapTAU.4	NA	-0.745378	0.00850969	14.1279
Contig22-snapTAU.170	NA	-0.743747	0.00437702	9.02727
Contig95-snapTAU.41	K03E5.2	-0.743697	0.00862614	10.9337
Contig12-snapTAU.374	NA	-0.741434	0.00997851	8.80766
Contig14-snapTAU.346	T22F3.3	-0.73871	0.0213083	10.2466
Contig4-snapTAU.360	NA	-0.73871	0.012607	8.85647
Contig14-snapTAU.332	NA	-0.737558	0.026629	8.71522
Contig35-snapTAU.167	F22B7.9	-0.736761	0.0129281	11.1879
Contig5-snapTAU.129	NA	-0.736535	0.0154072	7.90576
Contig1-snapTAU.83	C12D12.1	-0.73631	0.00314989	8.15089
Contig204-snapTAU.3	atp-3	-0.736225	0.00404502	13.4754
Contig97-snapTAU.116	let-268	-0.734399	0.00637687	9.95251
Contig5-snapTAU.74	NA	-0.733254	0.0396292	15.2015
Contig31-snapTAU.265	nrf-6	-0.732914	0.00660588	12.1373
Contig42-snapTAU.87	NA	-0.732801	0.0121798	7.45885
Contig50-snapTAU.186	F28H7.2	-0.732419	0.00633386	7.85332
Contig11-snapTAU.43	R148.5	-0.730988	0.006771	9.97053
Contig54-snapTAU.77	lgc-32	-0.73048	0.00695715	8.58114
Contig12-snapTAU.321	NA	-0.729411	0.00281866	7.96836
Contig102-snapTAU.7	F48E3.4	-0.728725	0.0169892	13.8176
Contig103-snapTAU.81	C14F11.1	-0.728428	0.00773003	10.9974
Contig48-snapTAU.40	NA	-0.727204	0.019102	14.5919
Contig25-snapTAU.68	NA	-0.726541	0.00443014	8.10842
Contig216-snapTAU.8	pcbd-1	-0.725989	0.0183769	11.8396
Contig100-snapTAU.83	pnk-1	-0.72509	0.00305468	10.4536
Contig63-snapTAU.80	NA	-0.724893	0.0398391	14.9587
Contig62-snapTAU.6	sptl-3	-0.724137	0.00311844	11.8005
Contig47-snapTAU.212	Y47D7A.14	-0.722818	0.01111	10.6169
Contig10-snapTAU.288	NA	-0.722177	0.00438557	7.90516
Contig74-snapTAU.93	NA	-0.721735	0.00814009	10.0464
Contig61-snapTAU.94	Y69A2AR.3	-0.71973	0.0197767	11.4341
Contig70-snapTAU.137	NA	-0.719639	0.00417921	8.56384
Contig151-snapTAU.2	NA	-0.719467	0.00587874	7.81519
Contig30-snapTAU.108	NA	-0.71825	0.00867778	7.7338
Contig75-snapTAU.148	NA	-0.718034	0.00310994	10.7158
Contig43-snapTAU.90	NA	-0.716964	0.0054312	8.64427
Contig136-snapTAU.25	C39D10.7	-0.715202	0.0356262	11.069
Contig23-snapTAU.306	ceeh-2	-0.715049	0.0388343	9.26571
Contig181-snapTAU.5	C52D10.1	-0.714804	0.0231854	10.4084
Contig18-snapTAU.182	ZC416.6	-0.714542	0.0242977	8.34698
Contig113-snapTAU.45	NA	-0.714176	0.0138221	8.48
Contig5-snapTAU.490	spon-1	-0.71415	0.0108706	12.0442
Contig44-snapTAU.198	let-754	-0.714076	0.00374703	9.14331
Contig172-snapTAU.6	NA	-0.714036	0.00659764	8.05529
Contig155-snapTAU.13	NA	-0.713609	0.0372422	8.45189
Contig145-snapTAU.13	NA	-0.713605	0.0185777	7.07765
Contig49-snapTAU.48	bca-1	-0.713509	0.031995	10.588
Contig42-snapTAU.51	NA	-0.712273	0.0204676	9.41667
Contig11-snapTAU.82	Y37D8A.2	-0.712129	0.0106326	13.2246
Contig8-snapTAU.151	set-18	-0.712078	0.0036164	8.21165
Contig28-snapTAU.4	NA	-0.712048	0.00445478	8.97877
Contig41-snapTAU.43	NA	-0.7117	0.00867778	10.9769
Contig7-snapTAU.31	R04B5.5	-0.709879	0.0187343	8.81147
Contig67-snapTAU.128	NA	-0.70923	0.00434249	7.81986
Contig77-snapTAU.61	C52B11.5	-0.708959	0.00248928	10.6232
Contig27-snapTAU.168	NA	-0.708916	0.00225028	7.75721
Contig55-snapTAU.138	NA	-0.708716	0.00350404	8.09856
Contig140-snapTAU.39	prdx-3	-0.706076	0.00291437	13.2813
Contig37-snapTAU.134	NA	-0.705457	0.0143007	8.17385
Contig23-snapTAU.106	NA	-0.705435	0.0455865	12.3201
Contig76-snapTAU.101	NA	-0.704752	0.0186343	7.30899
Contig7-snapTAU.121	Y38A10A.2	-0.704663	0.00359692	8.37334
Contig66-snapTAU.12	NA	-0.702916	0.0426133	8.27985
Contig95-snapTAU.21	H28O16.1	-0.70285	0.0160382	14.4212
Contig12-snapTAU.274	NA	-0.70159	0.00249798	8.13282
Contig31-snapTAU.268	tba-1	-0.700879	0.00350404	13.6653
Contig23-snapTAU.204	NA	-0.700869	0.00719501	6.89627
Contig12-snapTAU.203	NA	-0.700567	0.0459684	14.3707
Contig78-snapTAU.100	NA	-0.700536	0.00814646	11.2348
Contig95-snapTAU.53	inx-12	-0.69963	0.00649987	11.0826
Contig30-snapTAU.82	cpz-1	-0.699442	0.00562865	15.5639
Contig1-snapTAU.335	Y40D12A.2	-0.698693	0.0374147	12.5743
Contig80-snapTAU.38	NA	-0.69856	0.00551751	9.64839
Contig87-snapTAU.64	F18F11.1	-0.696606	0.00288951	10.2215
Contig40-snapTAU.33	NA	-0.696019	0.00250995	11.4349
Contig53-snapTAU.96	NA	-0.695847	0.00532878	9.52051
Contig125-snapTAU.33	Y11D7A.9	-0.695486	0.0211809	8.36807
Contig11-snapTAU.546	ucr-1	-0.695269	0.010622	13.1867
Contig37-snapTAU.40	acp-5	-0.694376	0.0133815	13.2464
Contig24-snapTAU.273	NA	-0.694107	0.00832398	12.3498
Contig9-snapTAU.410	R04F11.2	-0.693831	0.00528695	14.9357
Contig78-snapTAU.111	NA	-0.69367	0.0173513	7.44661
Contig120-snapTAU.57	NA	-0.69326	0.0244629	11.7827
Contig103-snapTAU.3	snt-4	-0.692745	0.0100007	11.444
Contig11-snapTAU.354	F53A2.7	-0.692597	0.0126066	11.9443
Contig13-snapTAU.35	NA	-0.692239	0.00508052	8.08324
Contig8-snapTAU.278	sod-1	-0.69169	0.00560949	9.97745
Contig73-snapTAU.55	NA	-0.689742	0.0291003	8.26035
Contig75-snapTAU.17	misc-1	-0.689291	0.00563763	10.9819
Contig104-snapTAU.106	F58F9.7	-0.688525	0.00384568	12.6619
Contig69-snapTAU.71	alh-9	-0.688491	0.0386192	13.6753
Contig110-snapTAU.68	C04C3.3	-0.688193	0.00307005	10.4604
Contig7-snapTAU.119	twk-5	-0.687659	0.00796031	9.23477
Contig50-snapTAU.15	T23E7.2	-0.687379	0.0277154	8.9386
Contig30-snapTAU.81	hint-1	-0.687235	0.0457591	12.4584
Contig103-snapTAU.39	cle-1	-0.686014	0.00688549	11.1171
Contig155-snapTAU.19	NA	-0.685705	0.00796031	7.36431
Contig5-snapTAU.526	lgc-45	-0.685384	0.0113386	8.29362
Contig8-snapTAU.219	NA	-0.685192	0.00885185	9.13139
Contig68-snapTAU.58	NA	-0.685038	0.00455935	7.27235
Contig1-snapTAU.108	NA	-0.685011	0.00649302	7.82835
Contig0-snapTAU.707	NA	-0.684608	0.00492125	10.2634
Contig21-snapTAU.281	gst-42	-0.684473	0.00961159	10.2569
Contig30-snapTAU.38	NA	-0.684366	0.00328308	8.667
Contig56-snapTAU.108	NA	-0.683512	0.0300231	12.8335
Contig5-snapTAU.508	NA	-0.682173	0.00346744	10.7774
Contig100-snapTAU.61	T03F6.6	-0.681944	0.00336895	8.89807
Contig7-snapTAU.68	NA	-0.681844	0.00987275	11.7952
Contig26-snapTAU.223	Y37D8A.10	-0.680763	0.00775153	13.0084
Contig314-snapTAU.1	Y43F4B.5	-0.680007	0.00281866	12.3388
Contig103-snapTAU.11	NA	-0.679019	0.0325817	7.94901
Contig1-snapTAU.207	asb-2	-0.678892	0.0116214	12.9795
Contig11-snapTAU.383	NA	-0.678769	0.0224681	8.17037
Contig32-snapTAU.97	pnk-4	-0.678445	0.00859061	9.6843
Contig13-snapTAU.237	NA	-0.678407	0.00685123	10.0618
Contig20-snapTAU.168	NA	-0.677578	0.0101444	9.05243
Contig3-snapTAU.313	vha-10	-0.676717	0.0103283	10.3655
Contig30-snapTAU.60	NA	-0.675019	0.00488165	8.28511
Contig5-snapTAU.272	NA	-0.674086	0.0135517	7.53764
Contig6-snapTAU.149	gstk-2	-0.673647	0.0282319	8.2946
Contig90-snapTAU.90	B0331.2	-0.673505	0.00838496	9.2523
Contig85-snapTAU.36	gsnl-1	-0.671589	0.0160428	7.76267
Contig30-snapTAU.137	F22E12.1	-0.671253	0.0130218	11.2393
Contig130-snapTAU.55	NA	-0.670341	0.0111706	9.39066
Contig140-snapTAU.22	vha-3	-0.669605	0.0205606	12.9299
Contig30-snapTAU.220	NA	-0.669183	0.0154655	11.8852
Contig31-snapTAU.194	F58F12.1	-0.667846	0.0211959	13.2307
Contig8-snapTAU.214	M02D8.1	-0.66781	0.00485509	11.7754
Contig75-snapTAU.104	NA	-0.667796	0.0168074	12.8538
Contig94-snapTAU.35	NA	-0.667598	0.00388945	9.3881
Contig115-snapTAU.37	NA	-0.667194	0.0188175	7.01011
Contig68-snapTAU.154	NA	-0.667171	0.00734486	7.78293
Contig11-snapTAU.209	Y105E8B.9	-0.666269	0.00748582	10.0752
Contig12-snapTAU.173	ugt-62	-0.666173	0.0270993	7.96516
Contig30-snapTAU.74	NA	-0.665942	0.0459529	8.95619
Contig14-snapTAU.426	NA	-0.663941	0.00989521	8.0026
Contig106-snapTAU.17	NA	-0.663891	0.0209751	10.8607
Contig39-snapTAU.21	hsp-6	-0.663575	0.00551355	13.623
Contig93-snapTAU.78	NA	-0.661919	0.0303568	7.93458
Contig16-snapTAU.48	F36A2.7	-0.661858	0.0248046	14.9252
Contig35-snapTAU.293	F22B7.1	-0.661412	0.00323385	8.66392
Contig36-snapTAU.216	NA	-0.660533	0.0127839	8.10217
Contig42-snapTAU.276	NA	-0.658592	0.0131545	8.8006
Contig11-snapTAU.162	NA	-0.658219	0.00974541	12.1578
Contig38-snapTAU.129	NA	-0.656152	0.00585637	7.43556
Contig0-snapTAU.496	NA	-0.653407	0.0263288	15.6767
Contig97-snapTAU.118	ZK1321.4	-0.652552	0.0058474	10.6672
Contig3-snapTAU.176	tag-173	-0.651718	0.0103026	11.6069
Contig12-snapTAU.123	NA	-0.65069	0.0056327	8.51737
Contig97-snapTAU.103	zyx-1	-0.650443	0.0133708	9.04437
Contig41-snapTAU.223	T21D12.14	-0.649815	0.0479172	10.8317
Contig2-snapTAU.404	spl-1	-0.648868	0.0341812	7.99481
Contig32-snapTAU.3	NA	-0.648448	0.0136394	10.3699
Contig4-snapTAU.389	NA	-0.648089	0.0364994	8.75235
Contig68-snapTAU.65	NA	-0.648077	0.0165363	7.53873
Contig23-snapTAU.311	NA	-0.647953	0.0136058	7.68632
Contig138-snapTAU.20	NA	-0.64784	0.0135913	14.6767
Contig8-snapTAU.237	NA	-0.647751	0.00895108	9.84764
Contig28-snapTAU.56	NA	-0.646787	0.00781416	9.80043
Contig31-snapTAU.366	sqrd-1	-0.64546	0.0117785	9.04912
Contig20-snapTAU.230	W06A7.2	-0.645441	0.00309356	9.25617
Contig4-snapTAU.403	unc-78	-0.644766	0.00825732	11.004
Contig91-snapTAU.54	NA	-0.644495	0.0107113	8.93451
Contig75-snapTAU.98	NA	-0.644164	0.00493858	10.7348
Contig7-snapTAU.59	NA	-0.644024	0.00323072	11.3366
Contig14-snapTAU.324	ges-1	-0.643638	0.00847602	7.90346
Contig40-snapTAU.153	NA	-0.642996	0.0428445	9.68572
Contig5-snapTAU.21	NA	-0.64292	0.0490444	8.399
Contig85-snapTAU.28	NA	-0.641159	0.0135445	9.00029
Contig30-snapTAU.339	pyc-1	-0.641024	0.0116316	12.5082
Contig7-snapTAU.380	NA	-0.64039	0.00772153	8.83875
Contig90-snapTAU.40	C15H9.9	-0.640065	0.00952658	12.7702
Contig33-snapTAU.22	F32A5.3	-0.639963	0.00881027	10.1869
Contig24-snapTAU.132	chch-3	-0.639832	0.00545167	11.0651
Contig7-snapTAU.112	pcs-1	-0.639592	0.0320347	10.9092
Contig100-snapTAU.22	F26E4.3	-0.639481	0.00587874	7.44615
Contig12-snapTAU.217	NA	-0.638937	0.038659	14.2125
Contig45-snapTAU.97	NA	-0.638548	0.00986253	8.14586
Contig44-snapTAU.140	NA	-0.637386	0.00645387	9.54846
Contig8-snapTAU.296	K07E3.4	-0.63733	0.0142814	11.3658
Contig31-snapTAU.307	klp-3	-0.637268	0.00725983	8.33319
Contig99-snapTAU.25	NA	-0.636965	0.00680356	8.85356
Contig34-snapTAU.8	NA	-0.636543	0.0240823	10.8468
Contig34-snapTAU.18	ugt-60	-0.636437	0.0124446	8.96827
Contig63-snapTAU.70	NA	-0.636104	0.0272114	9.59885
Contig66-snapTAU.89	NA	-0.635679	0.0271583	8.70277
Contig100-snapTAU.127	F55D12.2	-0.63501	0.00396588	8.4334
Contig48-snapTAU.150	NA	-0.634946	0.00781416	7.76205
Contig29-snapTAU.181	B0238.10	-0.634713	0.00416935	8.61897
Contig39-snapTAU.55	NA	-0.634588	0.0112918	13.9621
Contig4-snapTAU.271	Y15E3A.4	-0.634586	0.00827789	8.55202
Contig19-snapTAU.311	B0365.1	-0.634189	0.0124143	9.25571
Contig18-snapTAU.256	NA	-0.633171	0.0120504	7.66055
Contig84-snapTAU.13	K02A11.3	-0.632603	0.0242562	12.1657
Contig109-snapTAU.70	acs-13	-0.632576	0.0227644	7.75027
Contig13-snapTAU.106	NA	-0.632541	0.0109366	12.2312
Contig24-snapTAU.48	NA	-0.632349	0.00417921	12.6775
Contig0-snapTAU.672	NA	-0.632084	0.019968	6.90128
Contig12-snapTAU.257	F53E10.1	-0.631563	0.011331	10.6455
Contig44-snapTAU.184	K12H4.5	-0.631112	0.0174245	11.1013
Contig11-snapTAU.310	pxl-1	-0.630984	0.00631817	9.76343
Contig108-snapTAU.68	NA	-0.630121	0.0370809	8.67187
Contig43-snapTAU.223	NA	-0.629859	0.00425749	9.21948
Contig69-snapTAU.57	NA	-0.62876	0.0370566	8.00448
Contig10-snapTAU.341	W09C5.8	-0.628572	0.0180121	13.4217
Contig158-snapTAU.2	NA	-0.628509	0.0200811	9.51828
Contig109-snapTAU.55	NA	-0.628209	0.0328124	11.3197
Contig37-snapTAU.10	F11C1.5	-0.627908	0.00493625	9.75472
Contig137-snapTAU.26	vha-9	-0.627679	0.00762199	11.1052
Contig54-snapTAU.43	NA	-0.627546	0.00500961	8.36941
Contig129-snapTAU.8	NA	-0.626916	0.0321751	13.8809
Contig30-snapTAU.1	NA	-0.625213	0.0145902	12.6371
Contig100-snapTAU.110	F26A3.4	-0.624133	0.0467701	11.2494
Contig7-snapTAU.361	NA	-0.622296	0.00965543	9.05529
Contig32-snapTAU.56	immt-1	-0.622064	0.00781416	9.25381
Contig120-snapTAU.47	F57B10.14	-0.62163	0.0411347	13.2142
Contig139-snapTAU.43	NA	-0.620725	0.00853339	9.54521
Contig106-snapTAU.67	Y48G1BM.9	-0.620175	0.0198503	7.20773
Contig81-snapTAU.84	NA	-0.619791	0.00659761	8.75865
Contig10-snapTAU.30	NA	-0.619577	0.0152961	7.11517
Contig1-snapTAU.53	NA	-0.619568	0.00417979	8.20216
Contig109-snapTAU.22	NA	-0.618943	0.0132173	8.81554
Contig2-snapTAU.6	D2045.2	-0.617962	0.0101481	11.9382
Contig30-snapTAU.263	NA	-0.617934	0.00438557	11.6779
Contig75-snapTAU.85	ZK809.3	-0.617775	0.00453075	10.7099
Contig106-snapTAU.64	NA	-0.617135	0.04639	7.13153
Contig101-snapTAU.23	pdcd-2	-0.61641	0.012316	12.6039
Contig17-snapTAU.41	ces-2	-0.616369	0.0491799	8.8332
Contig28-snapTAU.53	NA	-0.616295	0.018081	9.63215
Contig30-snapTAU.29	NA	-0.614813	0.0424335	8.54467
Contig50-snapTAU.18	H18N23.2	-0.614441	0.0193289	7.61671
Contig4-snapTAU.461	NA	-0.613965	0.0083576	9.57288
Contig10-snapTAU.540	Y73E7A.3	-0.61257	0.0178435	9.47354
Contig6-snapTAU.436	rab-7	-0.612349	0.0457302	8.42511
Contig81-snapTAU.110	NA	-0.611743	0.0183494	8.75956
Contig32-snapTAU.49	NA	-0.611691	0.0470548	7.42113
Contig38-snapTAU.158	NA	-0.611367	0.0128891	7.96282
Contig10-snapTAU.318	F57C9.1	-0.610891	0.00670865	9.80639
Contig48-snapTAU.38	C44B12.5	-0.610773	0.0206781	15.7648
Contig97-snapTAU.132	lact-3	-0.610752	0.00636461	11.8661
Contig12-snapTAU.392	NA	-0.609184	0.0296957	8.79255
Contig48-snapTAU.95	NA	-0.609138	0.0450904	10.8869
Contig50-snapTAU.111	mlc-2	-0.607226	0.00826163	8.05686
Contig1-snapTAU.101	F59F4.2	-0.607172	0.00789108	8.72431
Contig4-snapTAU.259	NA	-0.606876	0.0131161	8.35204
Contig1-snapTAU.328	wdr-5	-0.606782	0.00684629	11.9116
Contig20-snapTAU.297	NA	-0.605398	0.0104972	7.70339
Contig67-snapTAU.160	T10B10.4	-0.604181	0.0144302	9.66383
Contig1-snapTAU.592	NA	-0.603745	0.040122	9.67428
Contig65-snapTAU.21	Y59C2A.1	-0.602917	0.0198179	7.39463
Contig1-snapTAU.49	NA	-0.602829	0.00496941	7.32
Contig7-snapTAU.205	C31C9.2	-0.602759	0.0407613	8.36074
Contig19-snapTAU.210	NA	-0.602415	0.0118458	8.81411
Contig22-snapTAU.174	unc-95	-0.602012	0.00707413	8.16179
Contig109-snapTAU.79	unc-44	-0.601365	0.0179119	9.5942
Contig50-snapTAU.32	NA	-0.601001	0.0289544	7.03487
Contig37-snapTAU.143	NA	-0.600084	0.0263554	10.3546
Contig32-snapTAU.47	tni-3	-0.599785	0.0492228	8.59835
Contig39-snapTAU.22	Y63D3A.7	-0.599717	0.0201583	10.7416
Contig7-snapTAU.241	aqp-7	-0.598492	0.0173565	10.0068
Contig46-snapTAU.124	NA	-0.597075	0.0054512	7.50507
Contig12-snapTAU.447	NA	-0.59697	0.0427421	7.22316
Contig13-snapTAU.367	tre-2	-0.596794	0.044549	9.75073
Contig33-snapTAU.44	NA	-0.596578	0.00562865	13.1988
Contig10-snapTAU.459	C53D6.7	-0.596561	0.0154072	10.2382
Contig37-snapTAU.164	nhx-9	-0.595725	0.00887481	8.41411
Contig75-snapTAU.39	vha-19	-0.595221	0.0246321	12.8834
Contig13-snapTAU.352	T21D12.7	-0.594956	0.00901713	10.1926
Contig0-snapTAU.135	NA	-0.594477	0.0242436	14.6021
Contig11-snapTAU.534	Y43F4B.7	-0.594292	0.0119726	11.539
Contig35-snapTAU.39	NA	-0.594034	0.00987291	12.4226
Contig62-snapTAU.62	NA	-0.593969	0.0163118	10.1163
Contig215-snapTAU.1	NA	-0.593327	0.0367028	10.1493
Contig125-snapTAU.4	Y69A2AR.31	-0.591727	0.00925177	8.30981
Contig73-snapTAU.21	NA	-0.591721	0.00717611	8.70097
Contig97-snapTAU.8	F26E4.12	-0.591097	0.0238669	13.6545
Contig56-snapTAU.174	C37E2.1	-0.590791	0.0135064	9.18481
Contig50-snapTAU.135	asg-2	-0.590494	0.00892032	13.2189
Contig12-snapTAU.245	NA	-0.590256	0.0395007	10.4131
Contig28-snapTAU.251	NA	-0.589782	0.0232598	8.57332
Contig48-snapTAU.34	F47B7.7	-0.589024	0.00921654	8.78362
Contig94-snapTAU.86	NA	-0.588027	0.0289052	10.2098
Contig4-snapTAU.82	NA	-0.58754	0.0119726	9.6245
Contig54-snapTAU.41	NA	-0.587333	0.0469805	9.88627
Contig61-snapTAU.1	ard-1	-0.586551	0.00953327	9.96676
Contig233-snapTAU.6	F02E9.7	-0.586371	0.0238274	10.6046
Contig1-snapTAU.352	T02H6.11	-0.586122	0.0175684	13.4665
Contig25-snapTAU.126	NA	-0.585398	0.00986837	7.41867
Contig32-snapTAU.179	NA	-0.585247	0.0136394	12.0591
Contig55-snapTAU.118	NA	-0.585185	0.00646887	7.2308
Contig58-snapTAU.65	NA	-0.584693	0.00629077	7.60185
Contig21-snapTAU.94	NA	-0.58404	0.00760554	8.01511
Contig106-snapTAU.74	NA	-0.583579	0.00659761	9.26851
Contig235-snapTAU.3	NA	-0.582789	0.0199727	9.75579
Contig17-snapTAU.210	NA	-0.58165	0.0231437	7.56888
Contig12-snapTAU.528	NA	-0.581416	0.015123	8.56649
Contig27-snapTAU.104	Y116A8C.30	-0.581322	0.0235506	8.75439
Contig15-snapTAU.279	F44G4.2	-0.580957	0.0111706	13.0261
Contig97-snapTAU.77	tag-10	-0.580528	0.0424854	11.8377
Contig7-snapTAU.296	NA	-0.578334	0.0308498	8.10674
Contig68-snapTAU.20	gei-17	-0.578082	0.0112016	7.82262
Contig30-snapTAU.304	ZC116.3	-0.577534	0.018081	9.17827
Contig57-snapTAU.74	NA	-0.575325	0.0348206	10.0679
Contig50-snapTAU.35	NA	-0.575078	0.0358331	14.7673
Contig13-snapTAU.9	hpd-1	-0.574914	0.0107961	7.98153
Contig93-snapTAU.55	NA	-0.574675	0.0295938	7.04581
Contig97-snapTAU.139	daao-1	-0.574528	0.00968079	10.6235
Contig22-snapTAU.333	NA	-0.573839	0.0352052	7.96388
Contig120-snapTAU.41	mce-1	-0.57369	0.0341644	11.4726
Contig50-snapTAU.76	NA	-0.573634	0.00815313	10.3763
Contig105-snapTAU.27	H35B03.1	-0.573616	0.0328561	7.70348
Contig151-snapTAU.12	T26C12.1	-0.573517	0.033356	10.1868
Contig56-snapTAU.151	NA	-0.572911	0.00587874	12.9862
Contig44-snapTAU.197	pam-1	-0.572521	0.013706	11.4215
Contig100-snapTAU.47	F59C6.5	-0.572519	0.00960471	13.0774
Contig12-snapTAU.99	NA	-0.57186	0.0284814	7.88747
Contig33-snapTAU.49	C01F1.3	-0.571855	0.0150441	8.07727
Contig100-snapTAU.73	spg-7	-0.57131	0.0079242	9.67446
Contig61-snapTAU.148	fat-4	-0.569862	0.0308498	10.1865
Contig60-snapTAU.111	NA	-0.569484	0.0200939	8.69069
Contig48-snapTAU.54	NA	-0.569085	0.0276466	11.9298
Contig3-snapTAU.111	NA	-0.568211	0.042174	9.23244
Contig11-snapTAU.228	hsp-12.2	-0.567978	0.0127602	8.30248
Contig104-snapTAU.130	NA	-0.567965	0.0244887	7.23269
Contig0-snapTAU.570	D2021.4	-0.567758	0.00737453	7.7284
Contig10-snapTAU.66	NA	-0.56764	0.0234388	10.7219
Contig25-snapTAU.168	NA	-0.566891	0.0287902	7.33049
Contig11-snapTAU.359	NA	-0.566845	0.0318566	7.70033
Contig30-snapTAU.55	hex-5	-0.565928	0.00585637	7.98274
Contig16-snapTAU.225	NA	-0.565262	0.00670865	8.8503
Contig0-snapTAU.83	NA	-0.564629	0.0111058	8.01509
Contig12-snapTAU.398	NA	-0.564516	0.025042	13.4019
Contig30-snapTAU.240	F41E6.5	-0.564511	0.00707413	10.5294
Contig47-snapTAU.121	Y45G12B.3	-0.56304	0.0100777	10.9281
Contig4-snapTAU.61	NA	-0.561758	0.00716323	9.0261
Contig8-snapTAU.408	NA	-0.561254	0.0301225	14.0295
Contig127-snapTAU.61	NA	-0.560673	0.0082955	10.3974
Contig14-snapTAU.403	lea-1	-0.560657	0.0355074	10.8135
Contig170-snapTAU.3	tag-321	-0.559688	0.0113097	9.07127
Contig41-snapTAU.199	Y82E9BR.16	-0.55955	0.00975359	8.85934
Contig16-snapTAU.252	NA	-0.559281	0.0222128	13.9542
Contig49-snapTAU.52	C24A3.4	-0.559148	0.00769256	9.28637
Contig37-snapTAU.158	acdh-3	-0.558883	0.0183793	10.552
Contig36-snapTAU.60	ZK669.4	-0.557953	0.0367362	8.16479
Contig137-snapTAU.7	NA	-0.557903	0.026228	7.14912
Contig94-snapTAU.109	NA	-0.556993	0.0118458	8.73396
Contig36-snapTAU.221	NA	-0.55679	0.0322383	8.10089
Contig25-snapTAU.19	NA	-0.556769	0.0109366	10.0616
Contig128-snapTAU.3	NA	-0.555607	0.0347234	8.08175
[truncated: 380 more rows]
