# Supplementary material for: Genome-Wide Analysis of Germline Signaling Genes Regulating Longevity and Innate Immunity in the Nematode Pristionchus pacificus
Source: PLoS Pathog. 2012 Aug 9;8(8):e1002864. doi: 10.1371/journal.ppat.1002864 (PMC3415453; doi:10.1371/journal.ppat.1002864)
Supplement: Table S4 — Enrichment for GO terms from categories (a) Biological Process (b) Molecular Function (c) Cellular Component, in genes differentially regulated upon germline ablation. The total number of genes in P. pacificus genome with a given GO term are in the “Annotated” column, the number of genes observed to be significantly differentially expressed are in the column “Significant” and the number of genes expected by random chance are given in the column “Expected”. The p-value for enrichment was calculated using the method “elimFisher” in the “topGO” tool in Bioconductor. (XLS) [file ppat.1002864.s006.xls]

## Sheet: Supp-Table 4A
Supplementary Table 4A. Enrichment of GO:Biological Process terms The total number of genes in P. pacificus genome with a given GO term are in the "Annotated" column, the number of genes observed to be siginificantly differentially expressed are in the cloumn "Significant" and the number of genes expected by random chance are given in the column "Expected". The p-value for enrichment was calculat…
GO.ID	Term	Annotated	Significant	Expected	elimFisher
GO:0002119	nematode larval development	1279	488	347.07	4.4e-21
GO:0000003	reproduction	1448	562	392.93	1.6e-16
GO:0006898	receptor-mediated endocytosis	497	214	134.87	3.9e-16
GO:0040035	hermaphrodite genitalia development	496	210	134.6	7.2e-15
GO:0040010	positive regulation of growth rate	1195	415	324.28	1.2e-11
GO:0006412	translation	185	100	50.2	8.8e-11
GO:0016246	RNA interference	77	44	20.89	2.2e-08
GO:0040007	growth	1707	590	463.22	7.5e-08
GO:0040020	regulation of meiosis	49	31	13.3	1.1e-07
GO:0042127	regulation of cell proliferation	49	31	13.3	1.1e-07
GO:0000910	cytokinesis	84	45	22.79	2.1e-07
GO:0007281	germ cell development	67	37	18.18	9.6e-07
GO:0008406	gonad development	50	29	13.57	3.9e-06
GO:0040027	negative regulation of vulval development	111	51	30.12	1.3e-05
GO:0001703	gastrulation with mouth forming first	45	26	12.21	1.4e-05
GO:0015684	ferrous iron transport	9	8	2.44	0.0002
GO:0042026	protein refolding	9	8	2.44	0.0002
GO:0006457	protein folding	53	31	14.38	0.00031
GO:0006997	nucleus organization	22	14	5.97	0.00036
GO:0008340	determination of adult lifespan	402	139	109.09	0.00036
GO:0006396	RNA processing	87	44	23.61	0.00047
GO:0006281	DNA repair	53	28	14.38	0.00057
GO:0040019	positive regulation of embryonic development	16	11	4.34	0.00061
GO:0016477	cell migration	111	46	30.12	0.00092
GO:0051603	proteolysis involved in cellular protein catabolism	42	22	11.4	0.00207
GO:0007052	mitotic spindle organization	36	18	9.77	0.00282
GO:0045132	meiotic chromosome segregation	61	27	16.55	0.00282
GO:0006413	translational initiation	16	10	4.34	0.00316
GO:0006310	DNA recombination	19	11	5.16	0.00453
GO:0006260	DNA replication	45	23	12.21	0.00571
GO:0040022	feminization of hermaphroditic germ-line	17	10	4.61	0.00583
GO:0006364	rRNA processing	17	10	4.61	0.00583
GO:0006418	tRNA aminoacylation for protein translation	38	18	10.31	0.00587
GO:0002009	morphogenesis of an epithelium	229	79	62.14	0.00724
GO:0022613	ribonucleoprotein complex biogenesis	28	17	7.6	0.01182
GO:0006511	ubiquitin-dependent protein catabolism	35	16	9.5	0.01378
GO:0006605	protein targeting	17	11	4.61	0.01499
GO:0006414	translational elongation	14	8	3.8	0.01705
GO:0006270	DNA-dependent DNA replication initiation	7	5	1.9	0.01847
GO:0006298	mismatch repair	5	4	1.36	0.02117
GO:0072594	establishment of protein localization to organelle	12	7	3.26	0.02234
GO:0006915	apoptosis	26	12	7.06	0.02883
GO:0009566	fertilization	32	14	8.68	0.03129
GO:0033554	cellular response to stress	104	48	28.22	0.0359
GO:0006613	cotranslational protein targeting to membrane	8	5	2.17	0.03834
GO:0017038	protein import	8	5	2.17	0.03834
GO:0006479	protein methylation	8	5	2.17	0.03834
GO:0007067	mitosis	39	16	10.58	0.04152
GO:0040039	inductive cell migration	80	29	21.71	0.04535
GO:0000398	nuclear mRNA splicing, via spliceosome	6	4	1.63	0.0499

## Sheet: Supp-Table 4B
Supplementary Table 4B. Enrichment of GO:Molecular Function terms The total number of genes in P. pacificus genome with a given GO term are in the "Annotated" column, the number of genes observed to be significantly differentially expressed are in the column "Significant" and the number of genes expected by random chance are given in the column "Expected". The p-value for enrichment was calculate…
GO.ID	Term	Annotated	Significant	Expected	elimFisher
GO:0003735	structural constituent of ribosome	106	58	26.67	4.3e-11
GO:0005524	ATP binding	545	190	137.13	2.9e-08
GO:0000166	nucleotide binding	771	282	194	4.4e-08
GO:0003676	nucleic acid binding	648	241	163.05	6.2e-08
GO:0008026	ATP-dependent helicase activity	58	34	14.59	3.6e-07
GO:0003723	RNA binding	132	61	33.21	4.6e-05
GO:0003899	DNA-directed RNA polymerase activity	23	15	5.79	5.6e-05
GO:0015093	ferrous iron transmembrane transporter	9	8	2.26	0.00011
GO:0004298	threonine-type endopeptidase activity	13	10	3.27	0.00013
GO:0004812	aminoacyl-tRNA ligase activity	39	19	9.81	0.0012
GO:0008168	methyltransferase activity	78	32	19.63	0.00138
GO:0051082	unfolded protein binding	30	15	7.55	0.00284
GO:0003743	translation initiation factor activity	17	10	4.28	0.0032
GO:0008094	DNA-dependent ATPase activity	13	9	3.27	0.00394
GO:0003755	peptidyl-prolyl cis-trans isomerase acti...	13	8	3.27	0.00582
GO:0004725	protein tyrosine phosphatase activity	38	17	9.56	0.00652
GO:0003924	GTPase activity	63	25	15.85	0.00744
GO:0003746	translation elongation factor activity	9	6	2.26	0.01025
GO:0031072	heat shock protein binding	25	12	6.29	0.01108
GO:0005525	GTP binding	115	40	28.94	0.01241
GO:0030983	mismatched DNA binding	5	4	1.26	0.01595
GO:0008137	NADH dehydrogenase (ubiquinone) activity	10	6	2.52	0.02022
GO:0004527	exonuclease activity	19	9	4.78	0.02959
GO:0009378	four-way junction helicase activity	11	6	2.77	0.03517
GO:0016887	ATPase activity	142	65	35.73	0.03947
GO:0004221	ubiquitin thiolesterase activity	17	8	4.28	0.04135
GO:0016779	nucleotidyltransferase activity	53	27	13.34	0.0489
GO:0000287	magnesium ion binding	33	13	8.3	0.05
GO:0004003	ATP-dependent DNA helicase activity	9	5	2.26	0.05
GO:0003684	damaged DNA binding	9	5	2.26	0.05
GO:0016893	endonuclease activity, active with eithe...	9	5	2.26	0.05

## Sheet: Supp-Table 4C
Supplementary Table 4C. Enrichment of GO:Cellular Component terms The total number of genes in P. pacificus genome with a given GO term are in the "Annotated" column, the number of genes observed to be significantly differentially expressed are in the column "Significant" and the number of genes expected by random chance are given in the column "Expected". The p-value for enrichment was calculate…
GO.ID	Term	Annotated	Significant	Expected	elimFisher
GO:0005622	intracellular	1221	403	239.06	1.5e-13
GO:0005840	ribosome	107	59	20.95	3.8e-12
GO:0005737	cytoplasm	493	191	96.52	4.2e-11
GO:0015935	small ribosomal subunit	10	8	1.96	6.4e-05
GO:0005739	mitochondrion	56	25	10.96	0.00027
GO:0005839	proteasome core complex	13	10	2.55	0.00031
GO:0030529	ribonucleoprotein complex	125	69	24.47	0.00044
GO:0043234	protein complex	238	76	46.6	0.00046
GO:0005789	endoplasmic reticulum membrane	22	11	4.31	0.00127
GO:0044427	chromosomal part	20	10	3.92	0.00213
