# Supplementary material for: Genome-Wide Analysis of Germline Signaling Genes Regulating Longevity and Innate Immunity in the Nematode Pristionchus pacificus
Source: PLoS Pathog. 2012 Aug 9;8(8):e1002864. doi: 10.1371/journal.ppat.1002864 (PMC3415453; doi:10.1371/journal.ppat.1002864)
Supplement: Table S5 — Pfam domains enriched in the genes regulated upon germline ablation. The total number of genes in P. pacificus genome whose products contain a given Pfam domain are in the “Total” column, the number of genes observed to be significantly differentially expressed are in the column “Observed” and the number of genes expected by random chance are given in the column “Expected”. “Enrichment” is the ratio of Observed to Expected. P-values for enrichment are from a 2×2 Fisher's Exact test and corrected for False Discover Rate. Proteasome/Ubiquitin system related domains are highlighted in orange. Domains involved in RNA metabolism are highlighted in blue. (XLS) [file ppat.1002864.s007.xls]

## Sheet: Supp Table 5
Supplementary Table 5 : Pfam domain enriched in genes differentially expressed upon germline ablation. Prtoeasome / Ubiquitin system related domains are highlighted in orange. Domains involved in RNA metabolism are highlighted in blue.
Pfam domain	Description	Total	Observed	Expected	Enrichmnet	p-value
Helicase_C	Helicase	68	42	28.3	1.5	4.42e-07
Motile_Sperm	sperm motility	49	31	20.4	1.5	9.19e-06
DEAD	RNA metabolism, Ribosome biogenesis	56	31	23.3	1.3	0.000237
Proteasome	Protein homesotasis	14	11	5.8	1.9	0.000693
RRM_1	RNA binding	138	49	57.4	0.9	0.000829
GTP_EFTU_D2	Translational elongation	11	9	4.6	2	0.00138
Cpn60_TCP1	Chaperonin family	12	9	5	1.8	0.00138
Exonuc_X-T	RNAse activity	6	6	2.5	2.4	0.00138
AAA	ATPases Associated with diverse cellular Activities.	31	18	12.9	1.4	0.00143
ubiquitin	Protein recycling via proteasome	17	11	7.1	1.6	0.00181
G-patch	RNA binding	12	9	5	1.8	0.00387
PCI	Proteasome, Int-6, Nip-1 and TRIP-15 domain	12	9	5	1.8	0.00387
SAC3_GANP	Multifnctional protein complexes	5	5	2.1	2.4	0.00413
Mov34	Ubiquitin protease	10	7	4.2	1.7	0.00832
