# Supplementary material for: Genome-Wide Analysis of Germline Signaling Genes Regulating Longevity and Innate Immunity in the Nematode Pristionchus pacificus
Source: PLoS Pathog. 2012 Aug 9;8(8):e1002864. doi: 10.1371/journal.ppat.1002864 (PMC3415453; doi:10.1371/journal.ppat.1002864)
Supplement: Table S6 — Genes common between pathogen response of germline-ablated animals (experiment E2) and pathogen response of un-ablated animals (experiment E3). About 100 significantly differentially expressed genes are common between the expression profiles E2 and E3. All genes except one show a similar direction of fold change. The corresponding ortholog in C. elegans exists for only 30 of these genes. (XLS) [file ppat.1002864.s008.xls]

## Sheet: Supp Table 6
Supplementary Table 6. Genes common between pathogen response of un-ablated animals (expression profile E3) and pathogen response of germline-ablated animals (expression profile E2)
ID	celHomolog	logFC_E2_Ablation_Immunity	logFC_E3_WildType_Immunity
Contig62-snapTAU.15	NA	4.65095	2.8893
Contig38-snapTAU.179	NA	4.221	3.15263
Contig75-snapTAU.127	acs-14	-2.19286	-1.76227
Contig81-snapTAU.93	NA	3.7219	3.24586
Contig25-snapTAU.253	NA	3.41497	1.52672
Contig23-snapTAU.134	NA	3.22199	3.43109
Contig0-snapTAU.467	NA	3.10924	2.28016
Contig0-snapTAU.344	NA	3.10249	2.05152
Contig130-snapTAU.47	NA	3.02068	2.77621
Contig2-snapTAU.446	NA	2.94005	2.20007
Contig116-snapTAU.10	NA	2.90522	1.52319
Contig6-snapTAU.101	NA	2.85024	2.19473
Contig17-snapTAU.58	NA	2.75631	2.33513
Contig17-snapTAU.56	NA	2.66978	1.6016
Contig1-snapTAU.526	NA	2.59396	3.0154
Contig126-snapTAU.47	NA	2.39301	1.56545
Contig7-snapTAU.225	NA	2.38842	2.25475
Contig17-snapTAU.59	NA	2.36538	2.26823
Contig22-snapTAU.176	NA	2.3044	2.22101
Contig87-snapTAU.150	NA	2.28328	1.50445
Contig71-snapTAU.76	NA	2.22271	3.80565
Contig41-snapTAU.210	NA	2.18399	1.59188
Contig32-snapTAU.126	alh-4	-2.09222	-2.97235
Contig88-snapTAU.75	NA	2.09713	2.79763
Contig116-snapTAU.29	NA	2.0645	1.75833
Contig72-snapTAU.11	NA	2.05971	2.59401
Contig42-snapTAU.39	NA	2.05839	2.65409
Contig13-snapTAU.287	NA	2.04974	3.44932
Contig44-snapTAU.6	amx-1	-2.78417	-1.50646
Contig20-snapTAU.133	NA	1.9344	1.90294
Contig12-snapTAU.56	NA	1.92813	1.83667
Contig33-snapTAU.73	NA	1.84858	1.70618
Contig76-snapTAU.84	NA	1.81715	1.65599
Contig217-snapTAU.8	cdr-4	-2.10109	-2.22561
Contig30-snapTAU.312	NA	1.61688	1.73798
Contig32-snapTAU.276	NA	1.60006	1.54225
Contig25-snapTAU.120	NA	1.57479	1.96329
Contig19-snapTAU.206	NA	1.56451	2.0238
Contig89-snapTAU.36	NA	1.56147	1.65792
Contig3-snapTAU.456	NA	1.53667	1.98668
Contig47-snapTAU.14	clec-41	1.66868	1.80857
Contig90-snapTAU.28	NA	-1.53134	-1.81824
Contig90-snapTAU.52	col-104	-4.17626	-2.83135
Contig126-snapTAU.38	elo-1	-3.72818	-2.26986
Contig14-snapTAU.291	F22F7.1	-3.627	-1.56355
Contig4-snapTAU.592	NA	-1.60271	-3.19796
Contig25-snapTAU.159	NA	-1.60696	-1.64778
Contig116-snapTAU.76	NA	-1.61325	-2.08369
Contig7-snapTAU.397	NA	-1.62944	-1.57083
Contig7-snapTAU.51	NA	-1.65048	-2.11906
Contig31-snapTAU.254	F23F1.2	3.85118	2.12479
Contig4-snapTAU.144	NA	-1.8236	-1.57551
Contig30-snapTAU.303	NA	-1.85648	-2.11708
Contig45-snapTAU.195	NA	-1.8682	-1.57929
Contig31-snapTAU.198	F42A8.1	-4.44672	-2.96137
Contig139-snapTAU.60	F49E11.2	-2.07922	-2.06251
Contig139-snapTAU.34	fat-7	-3.29619	-3.87751
Contig12-snapTAU.317	gst-7	-2.72506	-3.24548
Contig89-snapTAU.37	hrg-6	-2.30373	-1.52387
Contig104-snapTAU.84	idh-1	-3.25543	-1.57013
Contig0-snapTAU.217	NA	-2.14978	-1.74965
Contig4-snapTAU.33	NA	-2.16181	-2.67634
Contig31-snapTAU.82	K10H10.2	-3.68412	-2.01069
Contig2-snapTAU.458	NA	-2.24115	-1.51368
Contig87-snapTAU.151	pmp-5	-2.72742	-2.58689
Contig83-snapTAU.69	NA	-2.4363	-2.66134
Contig4216-snapTAU.1	NA	-2.51287	1.75511
Contig25-snapTAU.94	NA	-2.52442	-2.24676
Contig67-snapTAU.141	NA	-2.52988	-2.62416
Contig53-snapTAU.140	pmt-2	-2.81528	-1.85193
Contig2586-snapTAU.1	pqm-1	2.15041	2.13393
Contig97-snapTAU.10	qdpr-1	-1.98209	-1.64503
Contig0-snapTAU.777	R02D5.3	1.52389	1.61656
Contig9-snapTAU.51	NA	-2.87923	-2.8913
Contig44-snapTAU.164	NA	-2.93179	-2.54655
Contig50-snapTAU.64	ram-5	-3.02009	-2.21538
Contig1-snapTAU.107	NA	-3.03484	-1.53381
Contig104-snapTAU.38	NA	-3.03744	-3.18893
Contig5-snapTAU.186	NA	-3.05505	-4.17723
Contig39-snapTAU.39	NA	-3.10644	-1.78414
Contig196-snapTAU.5	NA	-3.11466	-2.36318
Contig51-snapTAU.113	NA	-3.24931	-2.16494
Contig15-snapTAU.269	sptl-1	-2.11607	-1.61104
Contig31-snapTAU.108	T05C12.3	-1.56702	-1.53411
Contig36-snapTAU.222	NA	-3.34974	-2.772
Contig7-snapTAU.287	NA	-3.46791	-2.48525
Contig47-snapTAU.151	ttr-46	2.02352	1.65351
Contig7-snapTAU.50	ugt-22	-1.59368	-2.48493
Contig36-snapTAU.59	VF13D12L.1	-1.58392	-2.03256
Contig5-snapTAU.377	NA	-3.81726	-2.63647
Contig92-snapTAU.30	NA	-3.90283	-3.75513
Contig19-snapTAU.20	NA	-3.94568	-1.52868
Contig12-snapTAU.305	Y38F1A.6	-4.52248	-2.06388
Contig137-snapTAU.17	Y43F8C.13	-2.02746	-1.72098
Contig7-snapTAU.158	Y69E1A.5	-1.72819	-1.80537
Contig5-snapTAU.378	NA	-4.5305	-2.50151
Contig116-snapTAU.61	NA	-4.70513	-2.39882
Contig67-snapTAU.135	NA	-5.23069	-1.72625
Contig151-snapTAU.26	NA	-6.02299	-2.76409
Contig3-snapTAU.18	NA	-6.0836	-2.76423
Contig129-snapTAU.48	NA	-7.26116	-2.66163
