# Supplementary material for: Genome-Wide Analysis of Germline Signaling Genes Regulating Longevity and Innate Immunity in the Nematode Pristionchus pacificus
Source: PLoS Pathog. 2012 Aug 9;8(8):e1002864. doi: 10.1371/journal.ppat.1002864 (PMC3415453; doi:10.1371/journal.ppat.1002864)
Supplement: Table S7 — Genes significantly differentially expressed in the comparison of germline-ablated animals fed on S. marcescens versus un-ablated animals fed S. marcescens (Expression profile E4). Processed microarray data for experiment E4 for each P. pacificus gene with its log2 fold change, FDR corrected p-value and average expression value (log2 scale). (XLS) [file ppat.1002864.s009.xls]

## Sheet: Suppp Table 7
Supplementary Table 7. Genes significantly differentially expressed in the comparison of germline-ablated animals fed on S. marcescens versus unablated animals fed S. marcescens (Expression profile E4)
ID	celHomolog	logFC	adj.P.Val	AveExpr
Contig22-snapTAU.203	marc-6	-1.12008	0.0256569	7.28211
Contig101-snapTAU.36	NA	4.68995	0.000172991	10.254
Contig65-snapTAU.63	jun-1	0.57746	0.332024	6.86904
Contig33-snapTAU.198	NA	4.64018	0.000602376	8.7895
Contig60-snapTAU.34	oct-1	-0.574663	0.347123	6.56026
Contig31-snapTAU.257	2RSSE.1	-0.813821	0.0926992	6.67721
Contig104-snapTAU.132	4R79.2	0.470162	0.450057	7.82367
Contig75-snapTAU.157	aagr-2	1.08654	0.174333	8.85255
Contig8-snapTAU.304	aagr-3	1.40393	0.0137895	8.46658
Contig63-snapTAU.136	aagr-4	-0.630865	0.247221	7.11723
Contig44-snapTAU.85	aak-2	-0.734619	0.256239	7.06088
Contig1-snapTAU.64	aakb-1	-0.732885	0.314372	9.39274
Contig251-snapTAU.3	aakg-1	0.530937	0.582628	6.6543
Contig37-snapTAU.97	aakg-2	-1.15148	0.0138984	7.48025
Contig8-snapTAU.466	aakg-3	0.47	0.66392	6.96934
Contig44-snapTAU.60	aakg-4	-0.618889	0.293789	6.6358
Contig31-snapTAU.170	aakg-5	-1.19741	0.0164278	6.94475
Contig92-snapTAU.31	aap-1	-0.386626	0.591916	6.66905
Contig141-snapTAU.33	aars-2	-1.06164	0.0365592	6.69882
Contig4-snapTAU.409	aat-1	-0.832359	0.313181	7.27291
Contig10-snapTAU.466	aat-2	-1.48774	0.00848226	7.90362
Contig100-snapTAU.15	aat-4	-1.46107	0.131442	8.45254
Contig55-snapTAU.115	aat-5	0.0539099	0.949519	6.74145
Contig5-snapTAU.415	aat-6	-0.716551	0.3768	7.36349
Contig12-snapTAU.337	clec-160	4.59256	0.00340733	9.56222
Contig1-snapTAU.353	abcf-1	-1.1338	0.0298428	7.27077
Contig11-snapTAU.576	abcf-2	-0.976407	0.127555	12.1975
Contig35-snapTAU.3	NA	4.5498	6.24021e-05	9.31926
Contig36-snapTAU.218	abch-1	0.0107902	0.991878	6.53012
Contig75-snapTAU.64	abcx-1	0.319703	0.76726	7.67371
Contig45-snapTAU.20	abf-2	0.295175	0.724017	6.68279
Contig35-snapTAU.318	abi-1	-1.45835	0.0275825	7.36277
Contig38-snapTAU.86	abt-2	1.39665	0.0119176	7.68969
Contig156-snapTAU.3	abtm-1	-1.21911	0.0428486	9.02399
Contig21-snapTAU.114	abts-1	-0.476707	0.650423	7.04113
Contig60-snapTAU.71	abts-2	0.757259	0.298249	6.57333
Contig38-snapTAU.33	abts-3	-0.512425	0.621118	8.89461
Contig15-snapTAU.295	abu-10	-0.155144	0.818703	6.96055
Contig10-snapTAU.567	acbp-1	-0.916687	0.0910873	12.013
Contig105-snapTAU.79	NA	4.53911	0.000259963	9.36701
Contig12-snapTAU.17	acbp-4	-0.551854	0.37031	6.65221
Contig3-snapTAU.259	acbp-6	-0.496093	0.444681	7.1764
Contig19-snapTAU.251	acdh-10	0.263256	0.614652	12.3072
Contig11-snapTAU.217	acdh-11	-0.595777	0.535973	9.88499
Contig7-snapTAU.298	acdh-12	0.820131	0.179608	7.56791
Contig37-snapTAU.158	acdh-3	-1.00033	0.0552114	10.2013
Contig140-snapTAU.35	acdh-6	1.23521	0.101131	11.5974
Contig97-snapTAU.64	K09E4.1	4.40085	5.14369e-05	9.20396
Contig103-snapTAU.9	ace-2	-0.646484	0.352963	6.8322
Contig3-snapTAU.188	acin-1	-1.47464	0.0028994	8.80762
Contig3-snapTAU.151	acl-11	-1.23192	0.010895	7.19955
Contig0-snapTAU.353	acl-14	-0.691924	0.208064	6.81513
Contig73-snapTAU.47	acl-2	-1.42243	0.00725963	9.35814
Contig42-snapTAU.264	NA	4.29766	0.000970503	9.29894
Contig28-snapTAU.23	NA	4.24646	0.00114241	8.16724
Contig0-snapTAU.793	acl-6	-1.23874	0.00885459	6.95484
Contig4-snapTAU.328	acl-7	-0.234002	0.837681	7.96163
Contig14-snapTAU.17	acl-8	-1.30889	0.0210509	7.31533
Contig14-snapTAU.18	acl-9	-1.37676	0.0678263	7.14338
Contig8-snapTAU.170	acn-1	-0.954743	0.45085	7.7729
Contig50-snapTAU.60	aco-1	-0.387971	0.730019	6.9197
Contig11-snapTAU.575	aco-2	-0.880464	0.444994	10.7605
Contig63-snapTAU.78	acp-1	-0.226899	0.769716	6.67854
Contig31-snapTAU.231	acp-3	0.524876	0.396586	6.95868
Contig14-snapTAU.378	NA	4.21894	6.4074e-05	8.8648
Contig31-snapTAU.294	acp-7	1.18563	0.0216218	10.7237
Contig78-snapTAU.119	acr-11	-0.43228	0.743907	7.54429
Contig10-snapTAU.46	acr-12	-0.223782	0.771088	6.55845
Contig0-snapTAU.95	acr-15	0.332394	0.704362	6.88614
Contig0-snapTAU.96	acr-16	-0.596925	0.243717	7.27315
Contig9-snapTAU.45	acr-17	-0.710484	0.238788	6.59326
Contig9-snapTAU.47	acr-18	-0.343265	0.676945	6.70809
Contig25-snapTAU.217	acr-19	-0.630173	0.187281	6.68527
Contig3-snapTAU.266	acr-2	0.612439	0.293365	6.81611
Contig4-snapTAU.371	acr-25	0.295553	0.691317	6.75518
Contig152-snapTAU.2	acr-5	0.134147	0.880436	6.57441
Contig10-snapTAU.320	acr-6	0.0776727	0.927591	6.73063
Contig18-snapTAU.204	acr-8	1.10721	0.0753867	7.70753
Contig9-snapTAU.316	acs-1	-0.91726	0.343017	7.29337
Contig21-snapTAU.340	NA	4.21355	0.000164574	8.62692
Contig30-snapTAU.10	acs-12	0.429396	0.391087	7.82037
Contig109-snapTAU.70	acs-13	-0.602116	0.28695	6.91388
Contig75-snapTAU.127	acs-14	0.458688	0.461115	12.881
Contig4-snapTAU.421	acs-17	1.09167	0.0360588	8.86741
Contig0-snapTAU.516	acs-19	1.22322	0.304041	9.05686
Contig18-snapTAU.137	acs-22	-0.562973	0.245813	6.90625
Contig0-snapTAU.153	acs-3	0.332142	0.611529	7.06084
Contig111-snapTAU.17	acs-5	0.488893	0.606668	7.66706
Contig18-snapTAU.202	acs-9	-0.199913	0.796712	6.89219
Contig221-snapTAU.3	act-5	0.451423	0.679752	12.524
Contig11-snapTAU.244	acy-1	0.569992	0.209926	6.35329
Contig14-snapTAU.407	acy-2	-0.662629	0.336217	6.62288
Contig2-snapTAU.440	acy-3	0.400624	0.771	7.12274
Contig10-snapTAU.37	ada-2	1.04213	0.0433899	8.21691
Contig63-snapTAU.119	add-1	0.76747	0.177198	7.28968
Contig90-snapTAU.78	adm-2	1.16841	0.0721343	11.9972
Contig76-snapTAU.22	adr-2	-1.12703	0.0424863	7.15388
Contig171-snapTAU.10	ads-1	0.561607	0.358443	6.88616
Contig15-snapTAU.312	adt-1	-1.12651	0.187046	6.81629
Contig37-snapTAU.54	adt-2	-0.274648	0.770785	6.49656
Contig10-snapTAU.33	aex-2	-0.416578	0.699003	7.45631
Contig8-snapTAU.166	aex-3	-0.623658	0.366205	6.63243
Contig0-snapTAU.337	aex-4	0.594377	0.427312	7.93555
Contig95-snapTAU.30	afd-1	-1.22243	0.0790102	8.08488
Contig97-snapTAU.113	NA	4.19834	0.000108149	9.09527
Contig33-snapTAU.52	agl-1	-0.722111	0.202149	6.61919
Contig1-snapTAU.336	agmo-1	0.770983	0.222404	7.65934
Contig24-snapTAU.157	agr-1	-0.438357	0.424392	6.62937
Contig1-snapTAU.88	ags-3	0.60647	0.142739	6.68215
Contig37-snapTAU.219	AH9.4	0.115465	0.918381	8.54079
Contig56-snapTAU.141	AH9.6	0.0984428	0.92683	7.07162
Contig95-snapTAU.57	aha-1	-1.20237	0.0331365	10.6179
Contig118-snapTAU.27	ahcy-1	0.640032	0.409783	13.5442
Contig16-snapTAU.94	ahr-1	-0.993858	0.19118	6.58851
Contig260-snapTAU.2	NA	4.18603	0.000128598	8.33576
Contig11-snapTAU.419	NA	4.17013	7.15595e-05	9.26856
Contig18-snapTAU.244	ajm-1	-1.1067	0.431965	7.37869
Contig38-snapTAU.56	aka-1	-1.26229	0.0401988	6.9634
Contig0-snapTAU.156	akt-1	0.254199	0.662135	6.57044
Contig11-snapTAU.236	aldo-1	-0.77198	0.203686	11.0817
Contig1-snapTAU.228	alg-1	0.231538	0.765282	7.22555
Contig152-snapTAU.7	alh-11	-0.595554	0.371368	10.0621
Contig54-snapTAU.87	alh-13	1.40928	0.013979	9.36102
Contig125-snapTAU.44	alh-3	0.257128	0.849428	9.20894
Contig32-snapTAU.126	alh-4	-0.628421	0.370075	9.25539
Contig7-snapTAU.94	alh-6	-1.43514	0.0253127	7.88582
Contig36-snapTAU.293	alh-7	-0.67082	0.220266	10.8899
Contig36-snapTAU.190	alh-8	0.450067	0.722509	10.1572
Contig69-snapTAU.71	alh-9	-0.390395	0.611986	8.77594
Contig129-snapTAU.32	alp-1	-0.776833	0.643741	6.84612
Contig13-snapTAU.266	alx-1	-0.353049	0.603418	6.61058
Contig22-snapTAU.78	aly-1	0.819145	0.345392	9.34427
Contig19-snapTAU.75	aman-1	0.787822	0.113113	11.1846
Contig13-snapTAU.287	NA	4.16107	0.0157572	9.36312
Contig35-snapTAU.58	amph-1	0.840838	0.120363	10.1142
Contig36-snapTAU.156	amt-2	-0.174791	0.773763	6.66087
Contig33-snapTAU.34	amt-3	-0.585717	0.699221	6.96333
Contig44-snapTAU.6	amx-1	1.38909	0.0391629	11.7946
Contig3-snapTAU.489	amx-2	-0.264523	0.782838	7.34408
Contig18-snapTAU.262	NA	4.15093	5.0246e-05	8.98119
Contig37-snapTAU.118	Y48B6A.5	4.13873	5.0246e-05	8.84666
Contig4-snapTAU.353	apa-2	-0.865399	0.20927	7.11402
Contig11-snapTAU.158	apb-1	-0.647982	0.151903	6.88255
Contig104-snapTAU.31	NA	4.06651	8.49724e-05	8.26404
Contig69-snapTAU.77	apc-2	-0.745714	0.296387	6.91296
Contig36-snapTAU.84	apd-3	1.44897	0.00410472	7.92054
Contig39-snapTAU.12	ape-1	-1.14508	0.0161048	7.12361
Contig60-snapTAU.76	apg-1	-0.268583	0.69121	6.52236
Contig63-snapTAU.50	apl-1	1.01075	0.194438	8.34947
Contig30-snapTAU.288	apm-3	-1.19713	0.0515587	8.64598
Contig10-snapTAU.423	app-1	-1.74075	0.0655154	7.52361
Contig9-snapTAU.172	aps-1	-1.21945	0.0192184	9.56771
Contig0-snapTAU.369	aps-2	-0.938919	0.141185	9.23872
Contig125-snapTAU.56	NA	4.05668	0.00495103	11.8408
Contig10-snapTAU.322	NA	4.05107	5.0246e-05	8.84206
Contig1-snapTAU.410	apy-1	0.566023	0.368598	6.57855
Contig6-snapTAU.208	aqp-10	-0.358468	0.564557	10.4396
Contig75-snapTAU.136	aqp-2	0.561001	0.468227	8.66571
Contig24-snapTAU.109	F17C8.7	4.04727	5.77352e-05	9.03055
Contig14-snapTAU.380	aqp-4	0.883083	0.114805	8.95599
Contig7-snapTAU.241	aqp-7	0.343304	0.666224	8.73755
Contig24-snapTAU.223	arc-1	-0.516402	0.596686	11.325
Contig14-snapTAU.153	NA	4.04651	6.24021e-05	8.57202
Contig76-snapTAU.45	arf-1.2	-0.159694	0.858117	11.0098
Contig17-snapTAU.76	arf-6	-1.41633	0.0374469	7.45233
Contig82-snapTAU.45	NA	4.03972	0.000203902	8.07396
Contig53-snapTAU.87	ark-1	-0.146607	0.873712	6.53622
Contig22-snapTAU.196	arl-13	-0.500851	0.275117	6.74792
Contig53-snapTAU.101	arl-8	-0.730319	0.21368	7.29657
Contig65-snapTAU.80	arp-1	-1.04705	0.0893831	7.08295
Contig38-snapTAU.127	NA	4.03503	0.000225726	8.15042
Contig56-snapTAU.76	arr-1	-0.462341	0.559895	6.7469
Contig33-snapTAU.194	arrd-10	-0.432104	0.477759	6.62379
Contig35-snapTAU.268	arrd-15	-0.307524	0.541417	6.73456
Contig4-snapTAU.412	arrd-23	0.300292	0.58746	6.6525
Contig102-snapTAU.3	arrd-25	-1.3644	0.0343043	7.13465
Contig31-snapTAU.7	arrd-6	0.413997	0.447746	6.80378
Contig35-snapTAU.28	arrd-7	-0.564204	0.570756	6.76747
Contig6-snapTAU.402	art-1	-1.07712	0.0751266	9.49057
Contig120-snapTAU.64	arx-1	-1.45287	0.0145215	7.87265
Contig14-snapTAU.263	arx-2	1.06981	0.033332	7.83865
Contig11-snapTAU.263	arx-3	-0.873376	0.143421	11.0769
Contig35-snapTAU.139	arx-4	-1.40218	0.00680757	6.9145
Contig11-snapTAU.83	arx-5	-0.651469	0.248784	12.1425
Contig11-snapTAU.355	W10C8.5	4.02911	5.61435e-05	10.1813
Contig147-snapTAU.2	arx-7	-1.43413	0.00497125	11.8948
Contig13-snapTAU.338	T27A3.5	3.98822	5.0246e-05	9.1902
Contig1-snapTAU.207	asb-2	-0.30937	0.684923	12.004
Contig25-snapTAU.22	asd-2	-1.21963	0.045313	8.199
Contig34-snapTAU.59	ssp-31	3.98206	7.42712e-05	8.89381
Contig50-snapTAU.135	asg-2	1.29135	0.0135524	8.49809
Contig36-snapTAU.196	glc-4	3.98111	5.61435e-05	8.9007
Contig4-snapTAU.26	asic-2	0.743093	0.269971	6.57458
Contig36-snapTAU.294	asm-1	-0.401908	0.674711	10.1044
Contig19-snapTAU.26	asm-2	0.822282	0.0612628	7.98475
Contig26-snapTAU.163	asm-3	1.7324	0.203085	8.08333
Contig13-snapTAU.116	asna-1	0.47834	0.376997	10.0014
Contig14-snapTAU.178	asns-1	-0.635824	0.51453	6.94841
Contig12-snapTAU.75	NA	3.95928	9.18355e-05	8.95952
Contig146-snapTAU.33	asp-1	1.39783	0.0310175	7.98066
Contig113-snapTAU.53	asp-2	-0.247919	0.826581	15.567
Contig4-snapTAU.415	asp-3	1.29305	0.0705193	13.7576
Contig63-snapTAU.111	asp-4	1.02976	0.0839472	14.0831
Contig61-snapTAU.92	aspm-1	-1.48279	0.0193494	9.50222
Contig23-snapTAU.95	NA	3.94659	9.91445e-05	9.01943
Contig36-snapTAU.2	atf-2	1.71659	0.0552873	7.93695
Contig135-snapTAU.18	atf-5	1.1487	0.0228748	11.4062
Contig35-snapTAU.44	atf-7	-0.738193	0.212889	7.55705
Contig4-snapTAU.238	atg-11	0.30436	0.608845	6.57971
Contig100-snapTAU.67	NA	3.93748	5.0246e-05	8.52568
Contig56-snapTAU.132	atg-16.1	0.39244	0.494788	7.82378
Contig14-snapTAU.61	atg-18	-0.285364	0.672868	7.48131
Contig29-snapTAU.13	atg-2	0.583869	0.403008	7.30547
Contig11-snapTAU.385	ZK484.7	3.93689	5.76648e-05	8.77727
Contig21-snapTAU.70	atg-4.1	-0.688682	0.274422	6.87909
Contig30-snapTAU.138	atg-5	-0.796781	0.184546	7.07201
Contig125-snapTAU.46	atg-7	-1.08346	0.0250587	7.65634
Contig42-snapTAU.65	atgp-1	-1.26671	0.0453824	8.43683
Contig6-snapTAU.382	atgp-2	0.177715	0.816011	7.4286
Contig22-snapTAU.163	ath-1	-0.770193	0.118204	9.23896
Contig1-snapTAU.249	NA	3.91104	5.0246e-05	9.36088
Contig13-snapTAU.253	atl-1	-1.35069	0.00884766	7.80089
Contig41-snapTAU.208	Y37E11AL.2	3.90094	0.000125561	8.45996
Contig353-snapTAU.1	atn-1	0.615253	0.381776	8.51217
Contig101-snapTAU.10	atp-2	0.296287	0.755494	14.7867
Contig204-snapTAU.3	atp-3	-1.04102	0.0631843	13.4376
Contig119-snapTAU.21	atp-5	-0.647364	0.190369	11.1804
Contig11-snapTAU.298	atx-2	-1.07015	0.0780602	7.51602
Contig11-snapTAU.88	NA	3.8911	0.0111785	11.8048
Contig51-snapTAU.25	ave-1	0.148337	0.926361	7.05928
Contig120-snapTAU.26	avr-14	0.501599	0.414405	6.91563
Contig0-snapTAU.606	avr-15	-1.0065	0.336074	6.66492
Contig35-snapTAU.251	NA	3.86738	7.61165e-05	8.66054
Contig99-snapTAU.68	NA	3.86281	5.61435e-05	9.07857
Contig27-snapTAU.151	B0035.11	-0.570617	0.432396	8.42153
Contig5-snapTAU.63	NA	3.83427	0.000115989	9.77083
Contig2-snapTAU.568	NA	3.81593	5.0246e-05	8.22847
Contig105-snapTAU.56	B0035.16	-1.35113	0.0176411	8.12719
Contig33-snapTAU.9	NA	3.8127	5.0246e-05	8.72136
Contig190-snapTAU.1	B0041.5	1.34616	0.018701	7.88326
Contig127-snapTAU.36	B0198.2	-0.112945	0.888618	6.88182
Contig56-snapTAU.88	B0198.3	-1.21458	0.0164356	6.72757
Contig83-snapTAU.35	NA	3.76718	5.61435e-05	8.8536
Contig162-snapTAU.12	B0205.4	-0.658436	0.376371	6.81745
Contig16-snapTAU.250	B0207.2	-0.281121	0.671232	6.5937
Contig51-snapTAU.136	B0207.6	-1.09175	0.0444772	7.00503
Contig125-snapTAU.78	B0212.4	0.60773	0.362487	8.20129
Contig29-snapTAU.83	B0222.3	-0.293161	0.682344	6.71509
Contig115-snapTAU.41	NA	3.75022	6.37469e-05	12.7703
Contig14-snapTAU.141	NA	3.74173	0.000101633	9.17903
Contig29-snapTAU.181	B0238.10	1.11315	0.0270919	8.53793
Contig47-snapTAU.170	NA	3.73911	0.000154225	9.00321
Contig39-snapTAU.98	Y76A2B.5	3.73077	6.47103e-05	8.90237
Contig146-snapTAU.23	B0238.9	-1.06554	0.0237153	7.22894
Contig14-snapTAU.278	NA	3.71607	0.000481315	9.49421
Contig173-snapTAU.11	B0252.1	0.305108	0.629784	6.49608
Contig103-snapTAU.6	NA	3.68955	8.97192e-05	8.62075
Contig56-snapTAU.69	B0272.3	-1.26119	0.00899935	10.9367
Contig54-snapTAU.47	B0272.4	0.626144	0.258358	9.20544
Contig70-snapTAU.76	NA	3.6755	0.00243595	9.76474
Contig35-snapTAU.125	B0280.13	0.491141	0.455285	7.7113
Contig76-snapTAU.43	B0280.7	0.914455	0.226234	6.68868
Contig12-snapTAU.430	NA	3.67473	0.000101633	8.34079
Contig35-snapTAU.323	B0285.6	-0.923882	0.187876	6.79662
Contig36-snapTAU.245	B0286.1	-1.31305	0.0452659	8.99584
Contig15-snapTAU.291	B0302.5	-0.923969	0.156322	7.08111
Contig46-snapTAU.49	B0303.2	0.463133	0.561363	6.64407
Contig46-snapTAU.39	B0303.3	-0.843271	0.208875	7.43881
Contig11-snapTAU.508	B0303.4	-1.14798	0.0316775	9.86666
Contig46-snapTAU.104	B0303.7	-1.16438	0.0651218	7.36618
Contig4-snapTAU.24	B0310.1	0.438209	0.637442	7.44868
Contig90-snapTAU.90	B0331.2	0.792013	0.249855	8.46409
Contig31-snapTAU.346	B0334.3	-0.591181	0.631761	9.66601
Contig36-snapTAU.76	B0334.4	0.569754	0.605689	9.1189
Contig36-snapTAU.78	B0334.5	0.440838	0.5873	11.5079
Contig35-snapTAU.191	B0336.11	0.801508	0.0802424	9.05431
Contig35-snapTAU.192	B0336.3	-0.942422	0.259764	8.85034
Contig17-snapTAU.323	B0336.5	0.00299565	0.998205	6.62456
Contig129-snapTAU.23	NA	3.65557	0.000209709	8.98136
Contig67-snapTAU.135	NA	3.64102	0.00333605	14.794
Contig11-snapTAU.234	B0361.2	-0.808465	0.159709	10.0436
Contig50-snapTAU.122	B0361.3	1.19304	0.100491	8.26464
Contig0-snapTAU.534	C47A4.3	3.61223	0.000124595	8.67644
Contig122-snapTAU.4	B0361.6	-1.3165	0.0175573	8.19104
Contig35-snapTAU.81	B0361.8	-1.39242	0.0102793	7.43835
Contig11-snapTAU.233	B0361.9	1.11816	0.0313151	7.3463
Contig5-snapTAU.501	NA	3.60558	0.000140777	8.80123
Contig55-snapTAU.13	B0379.1	1.22615	0.0276307	11.5846
Contig35-snapTAU.20	kin-26	3.56045	9.07831e-05	8.46129
Contig34-snapTAU.77	NA	3.55949	0.000152466	8.21934
Contig2-snapTAU.246	B0393.5	0.885429	0.0831186	7.65155
Contig60-snapTAU.43	W02D7.5	3.54023	0.00200055	10.6305
Contig13-snapTAU.191	B0393.7	0.552925	0.281387	6.81947
Contig34-snapTAU.49	B0393.9	-0.732161	0.560983	7.22051
Contig1-snapTAU.172	B0395.3	-0.863433	0.160885	8.01203
Contig84-snapTAU.6	B0403.5	-0.66656	0.314307	6.88338
Contig37-snapTAU.218	B0403.6	-0.356468	0.548069	6.61036
Contig1-snapTAU.449	B0416.1	0.575564	0.412588	7.71387
Contig15-snapTAU.148	B0416.3	-0.55249	0.236191	6.49735
Contig0-snapTAU.588	NA	3.53593	0.000194368	9.05812
Contig41-snapTAU.126	T22B3.3	3.53586	7.38926e-05	8.77547
Contig75-snapTAU.183	B0457.2	0.893395	0.1104	8.74042
Contig342-snapTAU.1	B0464.2	-0.966019	0.244695	7.41191
Contig99-snapTAU.17	B0464.6	-0.951051	0.0545132	7.71221
Contig34-snapTAU.11	B0464.9	-0.454043	0.647496	9.01155
Contig31-snapTAU.249	B0491.1	-0.678476	0.208737	6.69206
Contig31-snapTAU.250	B0491.7	-1.45006	0.0996571	7.19304
Contig36-snapTAU.227	B0495.5	-0.848014	0.0753867	8.70938
Contig7-snapTAU.223	B0495.7	0.722529	0.171072	7.81838
Contig7-snapTAU.219	B0495.8	-0.614752	0.196305	6.74418
Contig7-snapTAU.218	B0495.9	-1.29456	0.0144264	8.81256
Contig0-snapTAU.99	B0507.1	0.316092	0.546035	6.5181
Contig21-snapTAU.297	B0511.11	-0.359217	0.59066	6.61815
Contig31-snapTAU.199	B0511.12	0.77014	0.072725	6.59128
Contig114-snapTAU.25	B0511.13	1.25394	0.00585355	9.26532
Contig21-snapTAU.345	B0511.6	-1.21997	0.0162072	9.72864
Contig2-snapTAU.56	NA	3.53004	0.0135241	8.41029
Contig139-snapTAU.61	C15F1.5	3.52413	0.000113809	8.62435
Contig41-snapTAU.113	B0513.5	-1.1448	0.0144544	6.97491
Contig178-snapTAU.7	B0546.2	1.23059	0.0618881	8.35776
Contig227-snapTAU.4	B0563.6	-0.906398	0.0993531	6.54842
Contig48-snapTAU.102	B0564.9	-0.384012	0.4477	7.85348
Contig56-snapTAU.94	baf-1	-1.34173	0.0101889	11.8269
Contig25-snapTAU.263	bam-2	-0.147483	0.867922	7.00839
Contig11-snapTAU.140	bas-1	-0.529779	0.492636	7.35726
Contig2-snapTAU.601	F53B6.4	3.50725	5.61435e-05	8.84485
Contig14-snapTAU.78	gsp-4	3.46908	0.000596673	10.2989
Contig35-snapTAU.56	bath-43	-0.662646	0.19481	7.30101
Contig11-snapTAU.205	NA	3.46557	0.000379385	8.71016
Contig3-snapTAU.521	bbs-1	-0.451117	0.531157	6.52278
Contig105-snapTAU.3	bbs-2	0.236226	0.681358	6.83321
Contig11-snapTAU.128	bbs-5	1.00351	0.0659174	7.60224
Contig30-snapTAU.237	bbs-8	0.286041	0.603481	6.62633
Contig49-snapTAU.48	bca-1	-1.4263	0.0120175	10.6323
Contig27-snapTAU.100	bca-2	-0.683361	0.215251	7.70113
Contig124-snapTAU.20	bcat-1	0.843095	0.213143	8.53191
Contig12-snapTAU.359	bcc-1	0.594123	0.335767	6.56382
Contig79-snapTAU.74	bcmo-2	1.0727	0.0839472	9.58342
Contig7-snapTAU.446	bcs-1	-1.02457	0.0424395	8.77211
Contig2-snapTAU.487	bed-2	-0.74076	0.607954	6.69563
Contig109-snapTAU.48	bed-3	-1.0079	0.0601865	6.92176
Contig17-snapTAU.6	bicd-1	0.547826	0.266613	6.72732
Contig3-snapTAU.104	NA	3.46358	6.37469e-05	8.56282
Contig101-snapTAU.44	bli-3	0.407483	0.466914	6.55057
Contig10-snapTAU.415	bli-4	-0.577684	0.56042	7.85719
Contig60-snapTAU.72	blmp-1	-0.283847	0.814314	6.68867
Contig56-snapTAU.183	NA	3.45792	8.41892e-05	9.56454
Contig137-snapTAU.24	bpl-1	-0.966035	0.442822	7.16362
Contig108-snapTAU.2	NA	3.45079	0.000578685	7.95421
Contig71-snapTAU.76	NA	3.44602	0.0180373	9.23722
Contig24-snapTAU.72	NA	3.44489	0.00857812	8.17582
Contig126-snapTAU.46	bre-1	-1.51906	0.0705533	8.24203
Contig48-snapTAU.18	bre-2	-0.997069	0.0404172	6.68059
Contig42-snapTAU.215	bre-3	-0.742583	0.389317	8.14577
Contig156-snapTAU.17	bre-4	-1.12911	0.0153851	11.0561
Contig74-snapTAU.72	NA	3.44255	0.000208019	9.16457
Contig14-snapTAU.188	Y53F4B.11	3.42808	0.000246869	9.07939
Contig44-snapTAU.32	NA	3.42588	0.000158317	8.42298
Contig36-snapTAU.166	btf-1	-0.921346	0.0683713	6.61431
Contig29-snapTAU.92	bub-3	-1.76936	0.0513778	7.6596
Contig30-snapTAU.212	bus-18	0.717558	0.177406	8.7754
Contig14-snapTAU.505	bus-19	-0.313035	0.627423	6.8374
Contig44-snapTAU.72	bus-8	0.497532	0.277151	6.61902
Contig35-snapTAU.98	byn-1	-1.48244	0.0179095	9.95833
Contig194-snapTAU.8	C01A2.2	1.04747	0.0624385	8.3444
Contig174-snapTAU.17	C01B10.11	1.43594	0.00366623	9.11723
Contig72-snapTAU.94	C01B10.3	0.549695	0.294195	8.65148
Contig0-snapTAU.750	NA	3.40706	5.0246e-05	8.42026
Contig72-snapTAU.95	C01B10.8	-0.785098	0.141793	7.07475
Contig57-snapTAU.142	C01B10.9	-0.727753	0.287477	7.31247
Contig19-snapTAU.147	C01C10.2	-0.730097	0.634019	7.43948
Contig90-snapTAU.10	C01C4.3	0.567826	0.343238	7.11603
Contig97-snapTAU.39	C01F1.1	0.83576	0.161767	6.57879
Contig33-snapTAU.49	C01F1.3	0.821183	0.061753	8.39794
Contig6-snapTAU.67	C01F1.4	-1.05691	0.189074	7.04596
Contig33-snapTAU.39	C01F1.5	-0.667122	0.413076	6.72284
Contig33-snapTAU.21	C01F1.6	-0.245332	0.77288	8.59027
Contig22-snapTAU.313	NA	3.40645	5.97924e-05	8.74041
Contig9-snapTAU.130	C01G10.8	-1.07332	0.029612	7.48825
Contig32-snapTAU.26	C01G10.9	0.398662	0.500358	6.70712
Contig8-snapTAU.281	C01G5.6	1.36806	0.0256078	8.8967
Contig6-snapTAU.405	C01G5.7	1.03792	0.118145	9.53286
Contig289-snapTAU.3	C01G6.5	-1.23945	0.0302764	7.13739
Contig22-snapTAU.190	C01H6.2	0.693651	0.207604	7.74538
Contig109-snapTAU.31	NA	3.39775	0.000317476	9.0182
Contig17-snapTAU.73	C02B10.2	-1.17146	0.0984798	7.80169
Contig41-snapTAU.121	C02B10.3	0.24733	0.879648	8.72016
Contig37-snapTAU.191	C02B8.5	0.558656	0.466914	6.52602
Contig19-snapTAU.280	C02C6.3	0.922081	0.182893	8.68941
Contig108-snapTAU.82	C02D5.2	-0.287226	0.717889	8.67137
Contig24-snapTAU.21	wht-4	3.39675	9.18355e-05	8.11873
Contig9-snapTAU.149	NA	3.38968	0.000386814	8.03303
Contig76-snapTAU.36	C02F5.7	0.578109	0.268506	6.77097
Contig19-snapTAU.145	C03A3.1	-1.23595	0.343726	6.64334
Contig50-snapTAU.125	C03A3.2	0.747794	0.0827512	6.6323
Contig37-snapTAU.61	C03A3.3	0.612698	0.387444	7.08528
Contig49-snapTAU.5	C03F11.1	-0.513589	0.585395	6.93532
Contig8-snapTAU.462	C03H12.1	0.251952	0.780637	6.57435
Contig100-snapTAU.51	NA	3.37794	8.13474e-05	8.80867
Contig22-snapTAU.246	C03H5.3	-0.942665	0.0273631	6.94033
Contig31-snapTAU.66	C03H5.6	0.612692	0.260669	6.7644
Contig8-snapTAU.485	C04A11.2	0.158631	0.844569	6.8146
Contig110-snapTAU.68	C04C3.3	-1.39009	0.00775865	7.55437
Contig43-snapTAU.114	NA	3.37603	0.0119176	8.43323
Contig10-snapTAU.329	C04F12.1	0.487161	0.336066	10.7124
Contig10-snapTAU.520	C04F12.8	-0.22	0.82342	7.55808
Contig26-snapTAU.137	C04F5.9	-0.872947	0.118313	8.29806
Contig129-snapTAU.48	NA	3.37365	0.0130649	13.8063
Contig99-snapTAU.15	ZK354.7	3.37307	0.00256579	9.04012
Contig9-snapTAU.185	C05C8.1	-0.897132	0.0669518	9.71767
Contig24-snapTAU.17	NA	3.35665	0.000629821	8.10294
Contig37-snapTAU.200	R09E10.6	3.3423	8.46142e-05	8.98358
Contig65-snapTAU.44	Y1A5A.1	3.33077	0.000389129	9.03507
Contig39-snapTAU.72	C05C8.7	-1.00103	0.42086	6.89296
Contig11-snapTAU.271	C05D10.2	0.415951	0.503766	6.8982
Contig13-snapTAU.368	C05D10.4	-0.647638	0.489624	7.03993
Contig2-snapTAU.362	C05D11.1	-0.481219	0.438453	6.90616
Contig46-snapTAU.58	C05D11.10	-0.951276	0.0822044	7.89804
Contig31-snapTAU.52	C05D11.5	0.619118	0.231938	7.91853
Contig63-snapTAU.85	C05D11.7	-0.832617	0.209823	7.43555
Contig46-snapTAU.59	C05D11.9	-1.21786	0.0293315	9.6569
Contig31-snapTAU.16	C05D12.1	-0.499428	0.510962	6.5683
Contig1-snapTAU.385	NA	3.32506	5.77352e-05	8.91138
Contig11-snapTAU.142	C05D2.8	1.38021	0.195135	12.1049
Contig56-snapTAU.18	C05D9.3	0.459423	0.534281	6.91745
Contig41-snapTAU.45	C05D9.9	0.442204	0.669548	10.3601
Contig4-snapTAU.411	C05E11.3	0.622876	0.450607	7.3639
Contig102-snapTAU.70	C05E7.1	1.33748	0.0231949	7.86401
Contig48-snapTAU.66	C05E7.4	-0.382864	0.745697	6.64112
Contig8-snapTAU.183	C05G5.1	0.303507	0.729064	6.64866
Contig8-snapTAU.216	C05G5.3	-0.927796	0.499766	6.74672
Contig8-snapTAU.221	C05G5.5	-0.601296	0.232977	6.77831
Contig55-snapTAU.106	C06A5.3	-1.25519	0.0271693	7.86641
Contig32-snapTAU.241	C06A5.8	-0.490028	0.470468	6.56245
Contig41-snapTAU.56	C06A6.4	0.712081	0.283921	9.30358
Contig139-snapTAU.44	C06A6.5	-0.528816	0.501599	9.3795
Contig5-snapTAU.194	C06A8.1	0.416161	0.777171	9.15729
Contig97-snapTAU.75	C06A8.3	1.38459	0.0469272	13.6001
Contig5-snapTAU.293	C06A8.8	0.166611	0.827165	6.60138
Contig119-snapTAU.40	C06B8.7	0.300656	0.69049	7.13176
Contig47-snapTAU.153	NA	3.32316	0.00501734	8.67802
Contig70-snapTAU.9	C06E1.7	-0.719403	0.119284	6.53876
Contig69-snapTAU.75	C06E1.9	-1.08963	0.146561	8.38994
Contig81-snapTAU.31	C06E7.2	-0.104046	0.885039	6.94378
Contig11-snapTAU.450	C06E8.5	0.187888	0.83012	6.67848
Contig1-snapTAU.569	C06G1.1	-0.469658	0.36833	7.00042
Contig1-snapTAU.210	C06G1.5	0.374505	0.599861	6.66352
Contig1-snapTAU.211	C06G1.6	-0.726301	0.106003	6.86713
Contig17-snapTAU.163	C06G3.5	1.03525	0.0662547	10.0323
Contig7-snapTAU.3	NA	3.31874	0.00483619	10.1729
Contig28-snapTAU.153	C06G8.1	-0.455124	0.396217	6.98493
Contig14-snapTAU.253	Y75B7B.1	3.31442	0.000145889	8.10142
Contig19-snapTAU.172	C06H2.3	-0.689255	0.296635	7.48394
Contig11-snapTAU.18	C06H5.6	0.945285	0.226932	8.12446
Contig50-snapTAU.205	C07A12.7	0.40353	0.399273	6.65812
Contig63-snapTAU.83	C07A4.2	-1.55386	0.0624701	7.55969
Contig308-snapTAU.5	C07A9.12	-0.262074	0.716886	7.13514
Contig9-snapTAU.165	NA	3.30625	0.000295279	8.5001
Contig44-snapTAU.199	C07D8.6	-0.832428	0.116718	10.6653
Contig40-snapTAU.43	C07E3.9	0.633915	0.190854	6.83915
Contig3-snapTAU.49	C07F11.2	-0.35371	0.771533	6.88043
Contig44-snapTAU.76	NA	3.30037	0.00211484	9.85157
Contig31-snapTAU.266	C08B11.6	-0.889128	0.243695	6.87908
Contig21-snapTAU.166	W08E3.4	3.29918	0.000323579	8.67754
Contig20-snapTAU.164	NA	3.29864	0.000381744	8.63601
Contig6-snapTAU.99	C08B6.4	1.01341	0.211919	6.9834
Contig15-snapTAU.43	C08B6.5	-0.275664	0.71013	6.67233
Contig14-snapTAU.187	R11A8.8	3.2961	0.000104447	8.15191
Contig33-snapTAU.214	C08B6.8	-0.688513	0.11482	9.55382
Contig69-snapTAU.106	C08C3.4	-1.34634	0.00873693	7.53918
Contig26-snapTAU.88	C08F8.2	-0.714563	0.212649	8.84676
Contig211-snapTAU.3	NA	3.29525	7.38926e-05	9.08455
Contig2-snapTAU.355	C39H7.1	3.28782	0.000209709	8.58001
Contig65-snapTAU.91	C08H9.2	-0.689339	0.291792	7.15037
Contig30-snapTAU.115	NA	3.27837	0.000234431	8.66275
Contig4-snapTAU.369	C09B8.3	-0.0837276	0.937249	6.55664
Contig86-snapTAU.68	C09B9.1	0.481613	0.461766	6.67324
Contig662-snapTAU.1	C09B9.8	-0.338465	0.589429	6.86703
Contig60-snapTAU.29	C09D4.1	0.436165	0.374692	6.75561
Contig41-snapTAU.109	C09D4.3	1.37827	0.032157	7.7342
Contig3-snapTAU.91	C09D4.4	-0.63509	0.416885	6.76549
Contig13-snapTAU.431	C09E7.10	-0.562607	0.410305	6.65324
Contig10-snapTAU.396	NA	3.27623	8.95112e-05	9.08942
Contig8-snapTAU.376	C09F12.3	-0.750623	0.146032	6.74935
Contig35-snapTAU.16	C09F5.1	-0.328138	0.797708	6.81529
Contig75-snapTAU.170	C09F9.2	0.607933	0.230487	6.647
Contig18-snapTAU.222	C09G1.4	0.782503	0.17224	7.0558
Contig12-snapTAU.221	C09G4.2	1.09789	0.0334726	8.98346
Contig36-snapTAU.252	C09G5.8	1.65632	0.428851	6.82954
Contig41-snapTAU.81	C09G9.1	-0.562331	0.646881	8.22859
Contig41-snapTAU.80	C09G9.2	-0.880183	0.257535	6.94083
Contig65-snapTAU.76	C09H10.7	-0.822884	0.162474	6.63932
Contig81-snapTAU.52	C09H10.9	0.116187	0.931007	7.18785
Contig48-snapTAU.84	C10C5.1	-0.712453	0.265812	7.78295
Contig31-snapTAU.253	NA	3.27559	0.000151319	8.39424
Contig1-snapTAU.445	C10E2.2	-0.333502	0.57027	6.81986
Contig198-snapTAU.4	C10E2.4	-0.931254	0.501808	6.70527
Contig1-snapTAU.302	C10E2.6	-0.670399	0.275679	7.00003
Contig14-snapTAU.347	C10F3.4	0.188838	0.837108	7.02079
Contig76-snapTAU.35	NA	3.26798	0.000479376	8.76727
Contig25-snapTAU.27	C10G11.7	-0.43676	0.319113	6.70064
Contig30-snapTAU.214	C10G8.8	1.10043	0.162918	8.90359
Contig123-snapTAU.47	C10H11.8	-0.877696	0.110539	9.99808
Contig24-snapTAU.283	NA	3.25376	0.00567805	9.53905
Contig42-snapTAU.32	NA	3.25345	0.0024901	8.40154
Contig63-snapTAU.114	C11E4.6	-0.678446	0.175093	6.61511
Contig8-snapTAU.52	C11E4.8	-1.25263	0.323406	6.8311
Contig77-snapTAU.64	C11G6.3	0.220784	0.783393	7.21713
Contig8-snapTAU.236	C11H1.3	-0.562561	0.393438	7.00518
Contig1-snapTAU.83	C12D12.1	0.814738	0.110163	8.626
Contig102-snapTAU.13	C12D12.3	1.39206	0.0510053	8.29401
Contig1-snapTAU.420	C12D8.1	-0.560499	0.410554	7.01983
Contig36-snapTAU.241	C13B4.1	0.865896	0.40307	6.97789
Contig11-snapTAU.444	C13B9.2	-1.36176	0.0233016	7.24449
Contig39-snapTAU.90	C13C12.2	-0.259738	0.871626	6.71812
Contig72-snapTAU.93	NA	3.24524	0.000171457	8.55058
Contig61-snapTAU.136	C13C4.5	1.19132	0.0481433	7.51813
Contig0-snapTAU.505	C13C4.7	0.212515	0.790041	6.87633
Contig47-snapTAU.132	C13F10.2	-0.93381	0.418917	7.53028
Contig20-snapTAU.95	C13F10.5	-0.851967	0.288528	7.33665
Contig47-snapTAU.133	C13F10.7	-1.4289	0.013212	9.80243
Contig3-snapTAU.463	C04G2.9	3.245	8.95112e-05	8.45163
Contig24-snapTAU.19	C14A4.3	-0.891083	0.163025	7.24975
Contig14-snapTAU.419	C14A4.8	0.729464	0.335503	6.95772
Contig1-snapTAU.122	C14B1.3	-1.4647	0.0674841	8.18214
Contig126-snapTAU.56	NA	3.2373	0.00112677	8.15612
Contig2-snapTAU.561	C14B9.3	0.491155	0.512087	7.72186
Contig35-snapTAU.147	C14B9.8	0.459412	0.447992	6.64315
Contig265-snapTAU.3	C14C10.4	-1.41519	0.0228938	8.98918
Contig29-snapTAU.124	C14C10.5	0.09776	0.936571	6.41146
Contig29-snapTAU.119	C14C10.6	-0.233749	0.800067	7.10339
Contig103-snapTAU.81	C14F11.1	-1.2167	0.0185452	10.7135
Contig19-snapTAU.19	NA	3.23668	0.000650144	9.7517
Contig113-snapTAU.31	NA	3.23393	0.0107353	9.01732
Contig4-snapTAU.373	C14H10.2	-0.179478	0.835398	7.24089
Contig8-snapTAU.86	C14H10.3	0.885612	0.105043	9.68271
Contig54-snapTAU.150	C15A7.2	0.978465	0.0749366	6.67731
Contig12-snapTAU.419	C15B12.1	-0.612162	0.313988	7.16566
Contig56-snapTAU.65	C15B12.4	1.35473	0.0349664	8.84862
Contig12-snapTAU.418	C15B12.8	-1.12191	0.0380345	7.68991
Contig1-snapTAU.133	C15C7.5	0.378889	0.681262	8.79519
Contig37-snapTAU.229	C15C7.7	-1.08113	0.0575516	7.42288
Contig20-snapTAU.139	C15C8.6	0.373298	0.496825	6.64055
Contig24-snapTAU.272	C15F1.2	0.519554	0.223737	6.58764
Contig75-snapTAU.145	NA	3.20128	0.00852972	8.67461
Contig19-snapTAU.123	C15H9.4	-0.419229	0.578901	6.66601
Contig19-snapTAU.121	C15H9.5	0.223558	0.715878	9.92384
Contig81-snapTAU.25	C15H9.7	-1.46647	0.00303604	7.23535
Contig90-snapTAU.40	C15H9.9	0.987974	0.0925559	9.03399
Contig31-snapTAU.310	C16A11.2	-1.49687	0.0454298	8.57179
Contig13-snapTAU.222	C16A3.10	-1.3705	0.0654275	8.14255
Contig13-snapTAU.365	F44D12.4	3.19417	0.000508695	8.23603
Contig34-snapTAU.85	NA	3.19105	0.0005189	8.49248
Contig22-snapTAU.301	C16A3.5	-0.56228	0.297666	12.2718
Contig35-snapTAU.132	C16A3.6	-1.02552	0.0641293	11.6563
Contig1-snapTAU.534	C16B8.2	0.679668	0.292789	6.64278
Contig18-snapTAU.227	C16B8.4	-1.22277	0.0279918	6.8562
Contig112-snapTAU.11	C16C10.2	-1.03852	0.0878898	9.37725
Contig3-snapTAU.426	C16C10.3	-1.06193	0.0269544	10.6352
Contig13-snapTAU.316	C16C10.4	-1.3184	0.00646662	9.16562
Contig19-snapTAU.246	NA	3.18763	0.000479376	9.50689
Contig0-snapTAU.517	C16C2.4	-0.88842	0.145622	7.69852
Contig174-snapTAU.7	NA	3.18294	0.00553355	8.48915
Contig97-snapTAU.56	C16C8.2	-0.574789	0.591199	6.63671
Contig90-snapTAU.60	C16D9.5	-0.0878637	0.911475	6.65526
Contig277-snapTAU.1	C16D9.6	1.02759	0.0712244	7.666
Contig8-snapTAU.234	C16E9.1	-0.159288	0.840807	6.69292
Contig127-snapTAU.11	C16E9.2	0.351321	0.7959	6.6064
Contig50-snapTAU.37	C16H3.1	-0.289318	0.702505	6.56221
Contig36-snapTAU.145	C17C3.1	-1.39826	0.0239637	7.92138
Contig79-snapTAU.28	C17E4.3	0.677339	0.164009	6.60768
Contig7-snapTAU.149	NA	3.17726	5.76648e-05	9.46404
Contig26-snapTAU.62	C17G1.5	-0.198396	0.821693	6.93704
Contig78-snapTAU.66	NA	3.17601	0.000301393	9.27125
Contig114-snapTAU.23	C17G10.2	-0.845216	0.304676	7.22036
Contig31-snapTAU.274	C17G10.6	0.194671	0.82705	6.62565
Contig65-snapTAU.40	C17G10.9	-1.03871	0.117261	7.36104
Contig63-snapTAU.57	C17H11.1	0.866325	0.157329	6.52998
Contig17-snapTAU.140	NA	3.17444	0.00102728	7.97929
Contig23-snapTAU.134	NA	3.17364	0.0100773	9.86492
Contig9-snapTAU.37	odc-1	3.16801	0.000600947	9.37878
Contig2-snapTAU.537	C18A11.1	-0.552222	0.327093	12.7415
Contig38-snapTAU.95	C18A11.3	0.744318	0.073047	10.6438
Contig40-snapTAU.110	NA	3.1553	6.30785e-05	8.73599
Contig103-snapTAU.66	frk-1	3.15157	6.24021e-05	8.24708
Contig36-snapTAU.207	C18A3.4	-0.532625	0.560128	6.96051
Contig50-snapTAU.57	C18B12.2	-0.444654	0.631946	6.96481
Contig102-snapTAU.75	C18B12.4	1.11609	0.17406	8.01666
Contig8-snapTAU.492	C18B12.6	-0.686094	0.522132	6.97946
Contig102-snapTAU.16	C18B2.3	1.4529	0.0348675	8.50784
Contig32-snapTAU.166	C18B2.5	-0.0729439	0.952155	6.95821
Contig32-snapTAU.167	C18B2.6	-0.279236	0.65765	6.48522
Contig14-snapTAU.342	C18C4.5	-0.3622	0.491499	7.33964
Contig2-snapTAU.281	C18D11.1	-0.347953	0.58304	6.50122
Contig103-snapTAU.121	NA	3.15155	0.000468136	8.06131
Contig0-snapTAU.778	Y40H4A.2	3.151	0.000488312	8.39881
Contig40-snapTAU.163	NA	3.15036	0.000127987	8.34631
Contig75-snapTAU.160	C18E9.5	1.28461	0.00788307	8.36523
Contig24-snapTAU.34	C18E9.7	-0.375136	0.434677	6.64372
Contig24-snapTAU.250	C18E9.8	0.0561009	0.956413	6.95019
Contig97-snapTAU.35	C18E9.9	0.941236	0.0973286	7.10582
Contig11-snapTAU.90	C18F10.7	-1.03551	0.18688	8.26421
Contig89-snapTAU.27	C18G1.1	0.622844	0.425038	6.67509
Contig61-snapTAU.150	C18H7.1	0.800281	0.18964	7.17334
Contig7-snapTAU.307	NA	3.14413	0.00038853	8.51832
Contig308-snapTAU.3	Y47G6A.13	3.13804	6.15793e-05	8.41738
Contig101-snapTAU.40	C23G10.2	-0.569546	0.352438	7.67828
Contig97-snapTAU.138	Y17G7B.23	3.1353	0.0033615	7.98673
Contig34-snapTAU.42	C23G10.8	-0.462086	0.613561	7.17835
Contig97-snapTAU.111	C23H3.2	0.831536	0.1524	9.34598
Contig15-snapTAU.268	C23H3.3	-1.25472	0.0412808	8.40955
Contig6-snapTAU.21	C23H3.9	0.610783	0.387071	6.75619
Contig12-snapTAU.218	C23H5.11	-0.581274	0.39842	6.58543
Contig112-snapTAU.49	C24A1.2	-0.173095	0.792377	6.61865
Contig160-snapTAU.10	C24A1.3	-0.0063319	0.994614	6.75222
Contig166-snapTAU.11	C24A3.1	-0.775063	0.104567	6.63459
Contig11-snapTAU.5	C24A3.2	1.09477	0.0951502	9.27946
Contig49-snapTAU.52	C24A3.4	1.39278	0.00911488	8.15497
Contig1-snapTAU.465	C24A8.6	0.522107	0.494263	6.52613
Contig47-snapTAU.109	C24B5.4	1.31395	0.018247	11.0606
Contig19-snapTAU.219	C24F3.2	-0.0820304	0.940576	7.81881
Contig4-snapTAU.202	C24G6.6	0.924918	0.171729	8.17102
Contig30-snapTAU.350	C24G6.8	-1.42808	0.00780341	7.52278
Contig54-snapTAU.51	C24H10.1	-0.356902	0.652501	6.50335
Contig68-snapTAU.120	NA	3.12257	0.000784689	8.72
Contig10-snapTAU.452	NA	3.11359	7.38926e-05	8.09449
Contig12-snapTAU.422	C09F12.2	3.10758	0.00608004	8.88972
Contig18-snapTAU.113	C25A1.12	-0.580337	0.399855	6.98793
Contig1-snapTAU.562	C25A1.5	1.49937	0.0134662	9.17622
Contig96-snapTAU.11	C25A8.4	0.367866	0.674092	10.1864
Contig49-snapTAU.127	C25B8.5	0.552906	0.200871	6.55506
Contig19-snapTAU.152	C25B8.8	-0.0942967	0.894016	6.79325
Contig29-snapTAU.166	C25E10.12	0.642808	0.200053	7.21036
Contig12-snapTAU.457	C25E10.5	-0.851103	0.23262	7.11507
Contig145-snapTAU.5	C25F9.2	0.391023	0.4136	6.8922
Contig109-snapTAU.23	C25G4.10	-0.404403	0.476604	6.63155
Contig36-snapTAU.246	NA	3.1044	0.000132513	8.18556
Contig32-snapTAU.156	C25G6.1	-0.598962	0.268793	6.54431
Contig31-snapTAU.139	C25H3.11	-0.595622	0.37785	6.75563
Contig526-snapTAU.1	C25H3.14	-0.79522	0.110121	10.2814
Contig33-snapTAU.53	C25H3.4	-1.08099	0.0746686	7.57024
Contig31-snapTAU.144	C25H3.8	-0.722711	0.0926195	6.64563
Contig31-snapTAU.138	C25H3.9	-1.14515	0.0129809	10.7993
Contig15-snapTAU.89	C26B9.1	0.631933	0.279652	7.59399
Contig1-snapTAU.37	C26B9.3	1.34267	0.0149473	7.93781
Contig56-snapTAU.79	C26B9.5	0.824618	0.1127	12.8416
Contig51-snapTAU.173	C26C6.6	-0.0979921	0.932255	6.69317
Contig304-snapTAU.2	NA	3.09363	0.000338579	8.31397
Contig7-snapTAU.32	C26F1.6	0.232782	0.776169	6.7341
Contig32-snapTAU.218	C26G2.2	0.300178	0.599214	6.63161
Contig105-snapTAU.43	C26H9A.2	0.623797	0.193692	6.74276
Contig485-snapTAU.3	C27A12.2	-0.99279	0.0735789	9.90961
Contig120-snapTAU.68	C27A12.9	-0.62887	0.388407	7.93857
Contig31-snapTAU.352	C27A2.7	0.45293	0.470131	7.82158
Contig0-snapTAU.776	C27A7.5	-0.988933	0.353298	6.79732
Contig125-snapTAU.11	C36H8.1	3.08801	5.77352e-05	8.10874
Contig17-snapTAU.320	NA	3.08335	0.000494826	8.60282
Contig97-snapTAU.89	C27D6.4	0.637072	0.421743	7.19879
Contig2-snapTAU.390	C27D8.2	0.422851	0.417317	6.64246
Contig122-snapTAU.34	C27F2.1	-0.590932	0.348533	6.99802
Contig49-snapTAU.102	NA	3.07746	0.00020932	8.58973
Contig13-snapTAU.75	C27F2.4	-0.530023	0.273572	9.23012
Contig11-snapTAU.580	C27F2.8	-1.37183	0.0167343	6.92752
Contig33-snapTAU.69	NA	3.07524	0.00118419	7.50179
Contig31-snapTAU.292	C27H5.2	0.956236	0.26933	9.09605
Contig37-snapTAU.105	F25B3.4	3.06797	6.99807e-05	9.14803
Contig14-snapTAU.82	C27H6.8	-1.17379	0.0196692	11.6434
Contig36-snapTAU.58	NA	3.06109	0.000142176	8.33009
Contig40-snapTAU.111	NA	3.06012	0.00382771	8.14044
Contig34-snapTAU.187	C28H8.11	-1.10953	0.0819287	7.42523
Contig13-snapTAU.465	C28H8.3	0.720741	0.143339	6.7524
Contig37-snapTAU.39	C28H8.4	-0.94591	0.0696215	8.28802
Contig13-snapTAU.218	C28H8.5	0.695809	0.154004	6.67227
Contig5-snapTAU.247	C28H8.9	-0.451316	0.582355	6.59427
Contig36-snapTAU.219	NA	3.04583	0.00124434	13.8525
Contig31-snapTAU.287	C29F5.1	0.518744	0.490825	8.56821
Contig11-snapTAU.414	C29F7.2	0.843812	0.171326	10.118
Contig125-snapTAU.26	NA	3.04249	0.000100997	8.50809
Contig89-snapTAU.29	NA	3.0399	0.000353163	8.25055
Contig34-snapTAU.45	C30A5.10	-0.686722	0.32498	6.57975
Contig73-snapTAU.68	C30A5.3	-1.29336	0.0224972	7.29113
Contig97-snapTAU.87	C30B5.2	-1.38074	0.010855	7.19932
Contig18-snapTAU.7	C30B5.4	-1.27169	0.0204674	9.37941
Contig7-snapTAU.185	C30B5.5	-0.198058	0.739998	6.79442
Contig36-snapTAU.160	C30B5.9	0.494757	0.392049	6.77044
Contig62-snapTAU.10	C30C11.4	-0.923435	0.598543	6.81853
Contig88-snapTAU.75	NA	3.0295	0.00290249	8.54797
Contig22-snapTAU.219	C30F12.3	-1.30695	0.0128086	6.85544
Contig21-snapTAU.104	C30F12.5	-0.631255	0.242051	6.77661
Contig77-snapTAU.59	C30F2.3	-0.724987	0.339179	7.17946
Contig66-snapTAU.24	C30F8.3	0.245624	0.72621	14.0804
Contig24-snapTAU.71	NA	3.02607	0.00863464	8.25064
Contig56-snapTAU.48	C30G4.4	-0.481036	0.391755	6.6978
Contig14-snapTAU.468	C30G7.2	0.26418	0.732303	7.29618
Contig87-snapTAU.98	C30H6.5	0.867526	0.233924	6.99874
Contig0-snapTAU.219	C30H6.7	-1.30038	0.00832409	11.3621
Contig125-snapTAU.35	C30H6.9	-1.37966	0.0101661	7.54163
Contig86-snapTAU.50	C30H7.2	-1.04666	0.117727	7.83255
Contig0-snapTAU.762	C31B8.8	0.714211	0.362937	6.718
Contig7-snapTAU.205	C31C9.2	-0.098246	0.953721	7.99195
Contig37-snapTAU.205	C31E10.7	-1.14985	0.0160687	11.8929
Contig39-snapTAU.25	C31H2.3	0.562694	0.226348	6.5613
Contig48-snapTAU.96	NA	3.01911	0.00027945	7.71646
Contig11-snapTAU.322	C32A3.3	0.348384	0.641819	6.66843
Contig44-snapTAU.15	NA	3.01866	0.000676477	8.78932
Contig111-snapTAU.9	NA	2.99981	0.00170952	7.34572
Contig31-snapTAU.283	C32D5.12	-0.400699	0.455809	6.60014
Contig31-snapTAU.164	C32D5.3	-1.49004	0.0202205	7.71367
Contig75-snapTAU.143	C32D5.6	0.278369	0.589914	6.5667
Contig97-snapTAU.119	C32D5.7	1.05601	0.0426705	7.69488
Contig10-snapTAU.336	C32E12.4	-0.844854	0.114555	6.72377
Contig21-snapTAU.161	C32E8.11	-0.854373	0.0993819	7.45847
Contig17-snapTAU.233	NA	2.98093	0.000266138	9.09528
Contig746-snapTAU.1	C32E8.5	-1.38987	0.0406229	8.70083
Contig8-snapTAU.483	C32E8.6	0.64792	0.146545	6.94336
Contig13-snapTAU.11	C32E8.9	0.669723	0.252253	6.87386
Contig103-snapTAU.132	C32F10.8	-0.872752	0.0540034	10.9705
Contig4-snapTAU.248	C33A11.1	0.550061	0.341199	7.33664
Contig4-snapTAU.269	C33A11.2	1.42082	0.00751079	7.90678
Contig48-snapTAU.80	C33A12.3	-1.39966	0.0075586	9.98614
Contig126-snapTAU.21	C33A12.7	0.454538	0.559693	10.3886
Contig5-snapTAU.544	C33B4.2	0.55322	0.210496	6.94909
Contig119-snapTAU.61	spe-41	2.98042	7.59521e-05	8.0917
Contig52-snapTAU.200	C33G3.4	-0.725455	0.247427	7.89116
Contig72-snapTAU.28	C33H5.18	-0.527216	0.351667	6.58197
Contig16-snapTAU.131	C34B2.6	-0.88029	0.0472893	9.28136
Contig10-snapTAU.363	C34B2.8	-1.12734	0.0194627	10.8411
Contig30-snapTAU.67	C34B4.3	0.290915	0.646421	6.68028
Contig90-snapTAU.120	C34B7.1	0.920197	0.184193	7.69833
Contig60-snapTAU.42	NA	2.97584	0.000724315	7.76513
Contig2-snapTAU.597	C34C12.4	-0.511864	0.419931	7.90028
Contig11-snapTAU.256	C34C12.5	-0.562561	0.613836	8.58848
Contig46-snapTAU.2	C34C12.6	0.531702	0.364154	7.74536
Contig2-snapTAU.595	C34C12.8	-1.26678	0.0116119	9.32246
Contig75-snapTAU.99	C34C6.3	0.141695	0.855362	6.6904
Contig65-snapTAU.33	NA	2.96831	0.000914672	8.31945
Contig44-snapTAU.53	C34D10.1	-0.884319	0.213817	7.81745
Contig50-snapTAU.198	C34D10.2	-0.560328	0.310762	7.28943
Contig61-snapTAU.193	C34D4.1	0.234113	0.836383	6.72761
Contig92-snapTAU.15	C34D4.13	-1.20465	0.0457758	7.33975
Contig19-snapTAU.313	C34E10.10	-1.31575	0.00485716	7.51117
Contig87-snapTAU.123	C08F8.6	2.95975	9.07831e-05	8.70085
Contig36-snapTAU.233	NA	2.95195	0.00145804	8.28186
Contig136-snapTAU.22	C34E11.2	-0.877789	0.212991	7.25363
Contig15-snapTAU.303	C34F11.3	-0.443365	0.521103	7.48005
Contig1-snapTAU.287	C34F6.1	-0.95216	0.0416905	6.63167
Contig19-snapTAU.105	C34F6.10	-0.594133	0.240182	6.95013
Contig37-snapTAU.20	C34F6.11	0.274755	0.672742	7.86861
Contig8-snapTAU.58	C34F6.7	1.04254	0.117846	8.66859
Contig21-snapTAU.285	C34G6.1	-0.541167	0.547334	7.6447
Contig183-snapTAU.6	C35A11.1	-0.0676825	0.95457	6.91304
Contig234-snapTAU.2	C35A5.10	0.584259	0.306352	6.88443
Contig30-snapTAU.40	C35A5.4	0.987361	0.0890612	7.13983
Contig30-snapTAU.93	C35A5.7	-0.963183	0.46166	6.63647
Contig14-snapTAU.90	C35A5.8	-1.44635	0.00548301	7.34245
Contig1-snapTAU.219	C35B8.4	0.822534	0.103358	7.1296
Contig0-snapTAU.386	C35D10.1	-0.968464	0.0618513	10.1345
Contig23-snapTAU.34	NA	2.94295	0.00110956	9.90053
Contig2-snapTAU.17	NA	2.93453	5.0246e-05	8.28834
Contig19-snapTAU.239	F23C8.7	2.93387	0.00024281	8.42976
Contig114-snapTAU.56	NA	2.92534	0.000478956	7.72407
Contig103-snapTAU.51	C36B1.14	-1.46044	0.0163962	8.15787
Contig37-snapTAU.46	C36B7.5	0.520948	0.446448	6.71637
Contig4-snapTAU.217	C36B7.6	1.03861	0.0392672	8.98744
Contig8-snapTAU.279	C36E6.2	0.71196	0.095246	7.11361
Contig56-snapTAU.202	NA	2.92395	7.58221e-05	8.39347
Contig35-snapTAU.233	C36E8.4	0.71027	0.268518	6.91612
Contig13-snapTAU.158	NA	2.91874	0.00231685	10.9773
Contig100-snapTAU.29	C37A2.8	-1.48569	0.0083368	9.13478
Contig327-snapTAU.3	C37A5.7	-0.887547	0.117021	6.79177
Contig32-snapTAU.244	C37C3.11	0.552502	0.353898	6.6198
Contig9-snapTAU.213	C37C3.2	-0.550927	0.390545	7.72144
Contig31-snapTAU.49	NA	2.91872	0.00123004	7.94369
Contig15-snapTAU.264	C37E2.2	-0.31233	0.566487	6.79817
Contig14-snapTAU.135	C37H5.13	-0.930863	0.15736	7.20379
Contig30-snapTAU.194	C37H5.6	-0.954366	0.0387561	6.82839
Contig4-snapTAU.481	C38C10.2	0.971517	0.0740835	6.57869
Contig30-snapTAU.345	C38C3.4	0.736959	0.209692	7.05695
Contig56-snapTAU.160	C38C5.1	-0.717694	0.241696	6.56215
Contig36-snapTAU.143	C38C6.3	-0.243996	0.785333	6.83735
Contig1-snapTAU.131	C39B10.1	-0.917209	0.21543	7.06721
Contig9-snapTAU.25	NA	2.91446	0.00146618	8.12438
Contig37-snapTAU.59	C39D10.11	0.34788	0.736547	8.08108
Contig1-snapTAU.105	C39D10.6	0.382569	0.726623	6.6903
Contig136-snapTAU.25	C39D10.7	-0.814754	0.191846	8.06711
Contig87-snapTAU.63	C39E9.11	-0.773314	0.188171	10.1077
Contig12-snapTAU.358	C39E9.8	1.2345	0.0572469	9.32833
Contig46-snapTAU.35	NA	2.90979	0.00740127	8.72337
Contig126-snapTAU.76	C39H7.4	0.473893	0.339218	6.96965
Contig2-snapTAU.186	C40H1.3	-0.843678	0.239441	6.61148
Contig56-snapTAU.126	NA	2.90765	0.000423575	8.51664
Contig37-snapTAU.187	C41A3.1	-0.537374	0.355629	6.89407
Contig25-snapTAU.84	NA	2.8958	0.00615833	8.52589
Contig22-snapTAU.143	C41D11.5	-0.871497	0.0996882	8.41354
Contig77-snapTAU.51	C41G11.1	0.356479	0.597859	6.77494
Contig30-snapTAU.225	NA	2.89316	0.000483696	9.44274
Contig16-snapTAU.97	C41G7.9	-0.387149	0.494788	8.34452
Contig48-snapTAU.169	C42C1.10	-1.27311	0.0259832	7.50926
Contig1-snapTAU.119	C42C1.12	-1.33246	0.0168964	9.68242
Contig41-snapTAU.133	C42C1.2	-1.43972	0.00626533	7.09753
Contig11-snapTAU.72	F53B6.7	2.8908	0.000558048	8.14328
Contig25-snapTAU.35	C43E11.12	0.118124	0.938864	6.83871
Contig31-snapTAU.47	NA	2.88845	0.000259166	7.89457
Contig61-snapTAU.45	C43F9.11	-0.428546	0.54279	6.67672
Contig17-snapTAU.255	C43G2.4	0.863903	0.0778638	6.79595
Contig50-snapTAU.143	C43H6.1	0.600605	0.175127	7.03691
Contig50-snapTAU.142	C43H6.3	0.739475	0.125609	8.39568
Contig50-snapTAU.139	C43H6.6	-0.547187	0.353697	6.48031
Contig50-snapTAU.140	C43H6.7	0.193378	0.788223	7.04248
Contig21-snapTAU.344	C43H8.2	-1.26656	0.0355116	7.15879
Contig13-snapTAU.183	C44B11.1	-0.208821	0.82255	6.62357
Contig48-snapTAU.39	C44B12.1	0.906345	0.261338	10.9132
Contig48-snapTAU.38	C44B12.5	0.826177	0.169222	14.789
Contig37-snapTAU.242	C44B12.6	0.303432	0.615227	6.71613
Contig19-snapTAU.281	C44B7.1	-0.397852	0.55885	8.93195
Contig75-snapTAU.176	C44B7.10	-1.09966	0.0262587	11.6429
Contig5-snapTAU.503	C44B7.7	0.713834	0.325794	9.77744
Contig2-snapTAU.469	C44B9.1	0.607349	0.238069	6.70333
Contig21-snapTAU.90	C44B9.2	-0.397523	0.641948	6.73121
Contig1-snapTAU.433	C44C1.1	0.555291	0.279304	8.0681
Contig19-snapTAU.231	C44C1.2	-1.25479	0.0287128	7.04466
Contig15-snapTAU.234	C44C10.9	0.512741	0.238574	6.95145
Contig5-snapTAU.264	C44E12.1	-0.828548	0.136334	7.16998
Contig3-snapTAU.113	C44E4.1	0.530568	0.474043	6.63965
Contig21-snapTAU.325	NA	2.88332	0.00016588	8.22413
Contig56-snapTAU.6	C44E4.5	0.356978	0.504857	7.58349
Contig54-snapTAU.130	C44H4.1	-0.0617712	0.953157	6.55758
Contig54-snapTAU.135	C44H4.4	-1.09242	0.325532	6.92406
Contig5-snapTAU.134	C44H9.4	-0.287126	0.673877	6.9465
Contig103-snapTAU.72	NA	2.87864	0.000224582	8.20563
Contig11-snapTAU.551	C45G9.13	0.999943	0.258685	7.96671
Contig13-snapTAU.388	NA	2.87789	7.47133e-05	8.45992
Contig13-snapTAU.233	C45G9.5	-1.42337	0.00740127	8.68778
Contig11-snapTAU.320	C45G9.6	-0.284872	0.58039	6.62713
Contig12-snapTAU.357	C46A5.4	1.36962	0.163102	10.3374
Contig54-snapTAU.59	C46C11.1	1.49037	0.0169335	9.10181
Contig138-snapTAU.24	C46C11.2	0.87917	0.0886123	7.27518
Contig8-snapTAU.173	C46C11.3	0.875129	0.27037	7.37187
Contig37-snapTAU.186	C46C2.2	1.41246	0.11822	8.35504
Contig71-snapTAU.51	C46F11.4	-0.430809	0.329539	9.93601
Contig35-snapTAU.160	C46F11.5	-1.35217	0.0201173	9.22878
Contig87-snapTAU.22	C46G7.1	-0.676634	0.339032	7.42756
Contig87-snapTAU.23	C46G7.2	1.25907	0.0118196	8.40045
Contig63-snapTAU.115	C46H3.2	-0.630981	0.398931	7.47384
Contig1-snapTAU.183	NA	2.8734	0.00225744	8.41764
Contig36-snapTAU.183	C47D12.2	-0.394835	0.584475	6.61968
Contig14-snapTAU.477	NA	2.87088	0.000870748	7.71958
Contig48-snapTAU.32	C47E12.7	-0.822273	0.102952	7.45403
Contig0-snapTAU.361	C47E8.4	-1.24947	0.0348661	10.8884
Contig29-snapTAU.159	C47E8.6	-0.802885	0.267668	6.70821
Contig33-snapTAU.82	F53B2.5	2.87044	0.00038853	7.6243
Contig75-snapTAU.156	C47G2.4	-1.12544	0.154097	6.85955
Contig16-snapTAU.183	C48B6.10	0.398073	0.527815	7.01254
Contig106-snapTAU.23	NA	2.86236	0.000725854	9.5282
Contig100-snapTAU.23	C48B6.3	-0.930659	0.329748	6.97565
Contig25-snapTAU.240	C48E7.1	-0.498974	0.361618	6.92083
Contig22-snapTAU.33	C48E7.2	-1.02716	0.0930259	7.46835
Contig22-snapTAU.50	C48E7.6	0.601775	0.226778	6.91524
Contig74-snapTAU.38	C49A1.10	0.316842	0.636014	8.16949
Contig30-snapTAU.200	NA	2.86129	7.40043e-05	8.35898
Contig4-snapTAU.214	C49F8.2	-0.781792	0.105117	6.67922
Contig4-snapTAU.215	C49F8.3	-0.614028	0.383368	6.69522
Contig36-snapTAU.206	NA	2.85702	0.0020018	8.12718
Contig20-snapTAU.331	NA	2.85557	0.00039236	9.27371
Contig100-snapTAU.109	NA	2.85458	0.00112007	9.10597
Contig100-snapTAU.61	T03F6.6	2.85361	0.00017893	8.0918
Contig104-snapTAU.126	C18H7.4	2.85331	6.37469e-05	8.21166
Contig14-snapTAU.504	C50B8.4	0.115381	0.924906	6.64283
Contig14-snapTAU.503	C50B8.6	0.821595	0.159232	6.98598
Contig11-snapTAU.352	C50C3.5	-0.78751	0.305939	7.59582
Contig24-snapTAU.201	C50D2.1	0.270328	0.747517	6.57632
Contig0-snapTAU.681	NA	2.84706	0.00433209	7.67898
Contig102-snapTAU.29	C50D2.5	-0.152883	0.930973	10.8159
Contig11-snapTAU.74	NA	2.84569	0.000457108	7.95139
Contig20-snapTAU.131	C50E3.5	-1.25288	0.0603213	6.86842
Contig20-snapTAU.132	C50E3.6	-0.00809301	0.994112	6.64795
Contig12-snapTAU.514	C50F2.8	0.476492	0.283714	6.74632
Contig24-snapTAU.188	NA	2.84079	0.0190567	10.1985
Contig44-snapTAU.100	NA	2.83812	0.000419415	8.00252
Contig22-snapTAU.110	NA	2.83728	0.000566315	9.37591
Contig14-snapTAU.507	C50F4.8	-0.286418	0.796749	6.96443
Contig244-snapTAU.4	C50F7.1	-0.192766	0.876814	6.76133
Contig244-snapTAU.3	C50F7.10	1.20961	0.0337523	9.28838
Contig45-snapTAU.212	C50F7.4	0.241414	0.701204	6.63486
Contig234-snapTAU.3	C51E3.9	1.46233	0.0307747	8.52673
Contig77-snapTAU.61	C52B11.5	0.740924	0.363075	8.35576
Contig10-snapTAU.49	C52B9.4	0.459781	0.661293	7.13681
Contig3-snapTAU.105	NA	2.83531	0.00882321	8.52665
Contig53-snapTAU.145	C52D10.12	0.303609	0.677204	7.16608
Contig47-snapTAU.37	NA	2.8323	0.000728381	7.92705
Contig6-snapTAU.6	NA	2.83171	0.000559852	9.06446
Contig112-snapTAU.61	NA	2.83021	0.00120387	8.72999
Contig50-snapTAU.226	C52G5.2	0.872372	0.127655	8.23396
Contig70-snapTAU.36	C53A5.17	-0.778659	0.145161	7.69999
Contig14-snapTAU.21	C53A5.5	0.829484	0.0957216	6.89631
Contig3-snapTAU.43	NA	2.82623	0.000151319	8.12058
Contig8-snapTAU.292	C53B7.7	0.531111	0.518251	7.43017
Contig35-snapTAU.316	NA	2.82621	0.000612163	8.13702
Contig236-snapTAU.4	C53D5.1	-0.899435	0.284106	6.78188
Contig103-snapTAU.119	C53D5.5	0.619321	0.314398	8.872
Contig117-snapTAU.2	C53D6.4	-0.840028	0.35772	6.91713
Contig10-snapTAU.459	C53D6.7	0.66541	0.175571	9.38986
Contig95-snapTAU.10	C53H9.3	-1.37002	0.021564	7.87605
Contig118-snapTAU.28	tag-76	2.82608	0.000690419	9.72865
Contig41-snapTAU.209	C54D10.13	1.46036	0.00896731	7.89446
Contig74-snapTAU.81	NA	2.82397	0.0011202	9.78874
Contig0-snapTAU.245	C54D10.5	-0.437092	0.572117	6.84175
Contig119-snapTAU.59	C54D10.9	-0.877788	0.0673332	6.65716
Contig47-snapTAU.215	C54E10.2	-0.310435	0.651875	6.85514
Contig48-snapTAU.94	C54E4.2	0.589787	0.322274	12.5763
Contig125-snapTAU.29	C54E4.5	1.14935	0.116361	8.07865
Contig14-snapTAU.362	C54G10.4	1.08889	0.0475706	10.2061
Contig92-snapTAU.20	C54G4.4	0.124204	0.85289	6.85004
Contig26-snapTAU.69	NA	2.82337	0.000890393	7.95895
Contig44-snapTAU.205	C54G7.1	0.255283	0.782838	6.71155
Contig113-snapTAU.14	C55A6.10	-0.539338	0.428738	6.76246
Contig29-snapTAU.4	C55A6.12	1.09563	0.156127	8.89264
Contig181-snapTAU.14	C55A6.3	0.994279	0.211233	8.9868
Contig115-snapTAU.40	NA	2.82025	0.0015845	9.60435
Contig43-snapTAU.54	C55C3.1	0.284175	0.657272	6.55244
Contig40-snapTAU.48	NA	2.8193	0.00206377	8.09186
Contig173-snapTAU.4	C55F2.1	-0.595335	0.542343	6.76709
Contig35-snapTAU.113	NA	2.81808	0.0150393	9.50881
Contig4-snapTAU.21	NA	2.8143	0.000840281	11.2917
Contig0-snapTAU.233	C56A3.8	0.446307	0.324248	6.55059
Contig97-snapTAU.26	C56C10.10	-0.867739	0.415522	8.67527
Contig97-snapTAU.25	C56C10.9	-0.937703	0.346759	7.67142
Contig37-snapTAU.172	C56E10.3	-0.717004	0.288823	6.7104
Contig213-snapTAU.6	NA	2.80753	0.000124446	7.77598
Contig37-snapTAU.95	C56G2.3	-1.06436	0.0438305	7.01568
Contig126-snapTAU.33	F40F4.6	2.80679	0.00856117	13.2202
Contig11-snapTAU.54	C56G7.3	0.574444	0.302906	7.47452
Contig1-snapTAU.524	cab-1	0.302249	0.747715	6.95365
Contig62-snapTAU.31	cah-1	0.979892	0.0828541	7.39205
Contig5-snapTAU.384	cah-2	0.466457	0.559693	7.08947
Contig44-snapTAU.155	cah-4	0.943262	0.0558484	9.05791
Contig56-snapTAU.192	cah-5	1.27213	0.0236767	9.37396
Contig17-snapTAU.160	cal-4	-0.120999	0.866262	6.55186
Contig54-snapTAU.49	cal-5	0.85572	0.156414	8.11086
Contig4-snapTAU.85	calu-1	-0.216179	0.809905	8.6372
Contig31-snapTAU.217	cam-1	-0.373664	0.468669	6.8347
Contig64-snapTAU.30	cand-1	-0.457459	0.58177	6.62108
Contig27-snapTAU.117	cap-1	-0.646581	0.187281	7.68017
Contig7-snapTAU.100	cap-2	-1.03058	0.0365742	7.41622
Contig47-snapTAU.39	capg-1	-1.48612	0.0143917	8.08056
Contig0-snapTAU.502	capg-2	-1.39562	0.0789981	7.7725
Contig0-snapTAU.783	NA	2.80638	0.000346178	8.20433
Contig43-snapTAU.155	NA	2.80521	0.000536304	8.88093
Contig26-snapTAU.78	cas-1	0.176113	0.769034	7.13694
Contig119-snapTAU.57	cash-1	-0.735184	0.100632	6.64271
Contig24-snapTAU.102	casy-1	-0.902497	0.325677	6.91937
Contig50-snapTAU.212	cat-1	0.818095	0.0889473	7.281
Contig7-snapTAU.395	cat-2	0.284581	0.667791	6.78903
Contig30-snapTAU.26	cat-4	0.787525	0.0954465	8.5059
Contig10-snapTAU.524	catp-1	-0.405191	0.477413	6.798
Contig35-snapTAU.287	NA	2.80503	0.000112688	8.07754
Contig90-snapTAU.11	catp-6	-0.440696	0.321086	7.35219
Contig87-snapTAU.28	cav-1	0.594351	0.347059	6.72921
Contig9-snapTAU.408	cav-2	1.45627	0.0116806	7.14536
Contig211-snapTAU.4	cbd-1	0.131097	0.869223	6.8266
Contig35-snapTAU.14	cbn-1	0.493469	0.36534	6.69664
Contig11-snapTAU.521	cbp-1	-0.321462	0.745875	6.78799
Contig36-snapTAU.153	NA	2.80451	0.000494826	7.65381
Contig8-snapTAU.294	cca-1	0.304654	0.61945	6.79976
Contig120-snapTAU.4	ccb-1	0.628161	0.401479	6.69239
Contig38-snapTAU.10	NA	2.78854	0.000765086	8.31345
Contig22-snapTAU.199	T05A7.6	2.78733	7.38926e-05	8.55732
Contig17-snapTAU.343	NA	2.78512	0.00190398	8.98486
Contig260-snapTAU.1	ccg-1	0.741182	0.574997	8.72404
Contig36-snapTAU.38	cchl-1	-1.44879	0.00567691	9.84832
Contig68-snapTAU.12	cco-1	-0.505983	0.359467	13.1566
Contig55-snapTAU.112	ccpp-1	-1.95143	0.0716661	7.74817
Contig61-snapTAU.66	ccr-4	-0.461411	0.643741	6.67602
Contig7-snapTAU.281	cct-1	-1.28627	0.0399712	8.76495
Contig31-snapTAU.247	cct-2	-1.15224	0.040934	7.23063
Contig11-snapTAU.226	NA	2.78476	0.0012991	8.3398
Contig68-snapTAU.121	NA	2.78462	0.000974306	9.43815
Contig97-snapTAU.117	F07F6.1	2.77548	7.70355e-05	8.58045
Contig42-snapTAU.226	NA	2.77416	0.000441815	8.58094
Contig10-snapTAU.372	T28H11.7	2.77362	0.000163821	8.40631
Contig145-snapTAU.35	NA	2.77256	0.0104017	13.5569
Contig43-snapTAU.73	C50B6.7	2.76499	0.0034546	12.2781
Contig89-snapTAU.61	CD4.1	0.816775	0.359304	6.86145
Contig22-snapTAU.150	NA	2.7618	0.00189164	7.68887
Contig47-snapTAU.49	CD4.5	-0.3228	0.588064	6.56384
Contig56-snapTAU.27	NA	2.75599	7.40043e-05	8.20348
Contig121-snapTAU.14	cdc-25.1	-0.917179	0.0825521	6.80751
Contig20-snapTAU.190	cdc-25.3	-0.773032	0.277977	6.75417
Contig31-snapTAU.119	cdc-42	-0.987321	0.0489766	6.96316
Contig29-snapTAU.155	NA	2.75285	0.00113702	9.54774
Contig56-snapTAU.1	cdf-2	1.3237	0.0142692	8.9315
Contig2-snapTAU.500	cdh-1	0.438715	0.496527	6.59819
Contig173-snapTAU.14	cdh-10	0.481925	0.348396	6.68385
Contig139-snapTAU.21	cdh-12	0.841326	0.0685178	6.70562
Contig0-snapTAU.571	NA	2.74979	0.00803185	8.3389
Contig125-snapTAU.8	cdh-5	0.512134	0.663863	8.08605
Contig5-snapTAU.549	cdh-7	-0.546361	0.566407	6.57344
Contig1-snapTAU.78	cdh-9	-0.695899	0.261052	6.67041
Contig41-snapTAU.222	NA	2.74907	0.00109682	8.4021
Contig11-snapTAU.578	cdk-5	-1.23766	0.0177564	10.3434
Contig7-snapTAU.157	NA	2.74269	0.00657058	7.79987
Contig103-snapTAU.87	vps-34	2.73701	0.00210078	9.28319
Contig2-snapTAU.478	cdka-1	-0.919632	0.416978	6.84496
Contig6-snapTAU.209	NA	2.73591	0.000930348	10.4764
Contig8-snapTAU.210	cdo-1	0.367381	0.511865	11.6631
Contig217-snapTAU.8	cdr-4	0.66699	0.395648	10.6156
Contig1-snapTAU.46	cdt-1	-0.894548	0.0926692	7.32432
Contig52-snapTAU.99	NA	2.73372	0.0184869	8.03656
Contig142-snapTAU.12	ced-11	0.559108	0.328886	7.07251
Contig31-snapTAU.232	dct-9	2.73159	0.000817501	8.01075
Contig75-snapTAU.61	NA	2.7278	0.00106298	8.34867
Contig8-snapTAU.326	ced-5	0.446218	0.450086	9.08874
Contig13-snapTAU.377	ced-7	-1.25024	0.0106873	7.54727
Contig4-snapTAU.324	ced-8	1.08596	0.036571	7.00136
Contig23-snapTAU.306	ceeh-2	0.427888	0.719488	8.7409
Contig63-snapTAU.19	ceh-1	-0.599504	0.306933	6.98758
Contig2772-snapTAU.1	ceh-10	0.410902	0.498239	6.70575
Contig3-snapTAU.174	ceh-12	0.505498	0.387859	9.96979
Contig35-snapTAU.296	ceh-13	0.490479	0.546731	6.63425
Contig19-snapTAU.127	ceh-14	-1.44048	0.12467	7.1824
Contig55-snapTAU.15	ceh-2	0.773497	0.14073	6.61458
Contig13-snapTAU.455	ceh-20	0.394461	0.605072	7.80024
Contig85-snapTAU.1	ceh-22	-0.292273	0.811023	6.64988
Contig9-snapTAU.340	ceh-24	-0.568475	0.29592	6.73295
Contig0-snapTAU.464	ceh-27	0.453429	0.58556	6.66798
Contig9-snapTAU.419	ceh-32	0.50282	0.479028	6.62522
Contig30-snapTAU.53	ceh-34	-0.748189	0.254987	6.79586
Contig44-snapTAU.98	ceh-37	-0.260842	0.700318	6.63821
Contig5-snapTAU.344	ceh-38	-0.401646	0.465183	7.30705
Contig11-snapTAU.403	ceh-43	-0.386771	0.675367	6.76421
Contig13-snapTAU.105	ceh-44	-0.915339	0.217313	6.65368
Contig18-snapTAU.112	ceh-45	-0.45572	0.524268	6.61991
Contig179-snapTAU.9	cel-1	-1.49499	0.00929652	7.29263
Contig66-snapTAU.111	ces-1	0.0118619	0.990158	6.53174
Contig17-snapTAU.41	ces-2	0.338644	0.701886	8.09774
Contig97-snapTAU.127	cex-1	-0.45789	0.408366	10.0662
Contig97-snapTAU.71	cex-2	1.42044	0.0493152	8.73509
Contig24-snapTAU.1	cey-1	0.262832	0.625335	7.22373
Contig22-snapTAU.73	NA	2.72648	0.000594751	8.21566
Contig74-snapTAU.68	cfi-1	0.542954	0.39714	8.07544
Contig48-snapTAU.63	cfim-2	-0.565031	0.237375	6.82057
Contig20-snapTAU.89	cfz-2	-0.726468	0.245943	6.76474
Contig56-snapTAU.178	cgef-1	-1.08605	0.0331365	7.06404
Contig21-snapTAU.266	cgef-2	0.585757	0.244375	6.94178
Contig211-snapTAU.1	let-363	2.72541	0.000209033	7.93961
Contig31-snapTAU.377	cgt-3	-1.03718	0.0646385	7.09654
Contig13-snapTAU.376	chc-1	0.0546849	0.960347	6.64915
Contig24-snapTAU.132	chch-3	-1.22723	0.0145467	11.7147
Contig36-snapTAU.292	chd-3	-1.11686	0.0951428	8.45951
Contig31-snapTAU.26	che-11	-0.555672	0.335849	6.52616
Contig10-snapTAU.377	che-14	-1.47622	0.279713	7.23979
Contig1-snapTAU.70	che-2	-0.565583	0.455512	6.9804
Contig35-snapTAU.85	chin-1	-0.890287	0.144373	7.97772
Contig2-snapTAU.229	NA	2.72319	0.00392664	8.8775
Contig25-snapTAU.192	chk-2	-1.41294	0.020631	9.05334
Contig41-snapTAU.108	cho-1	-0.989017	0.152004	7.14945
Contig33-snapTAU.197	NA	2.70533	0.000373062	7.41533
Contig30-snapTAU.232	NA	2.70306	0.00038672	9.6948
Contig6-snapTAU.422	chs-2	0.280277	0.612257	6.67196
Contig50-snapTAU.42	cht-1	0.110122	0.900124	6.60616
Contig26-snapTAU.126	chtl-1	-0.736811	0.318012	7.94056
Contig113-snapTAU.8	chw-1	-0.690988	0.170172	6.54826
Contig87-snapTAU.150	NA	2.70196	0.00621331	7.58535
Contig71-snapTAU.113	cit-1.1	-0.0744693	0.940438	6.53758
Contig105-snapTAU.76	cka-1	-0.838814	0.343244	7.84005
Contig8-snapTAU.442	cka-2	-0.717188	0.482134	6.64628
Contig77-snapTAU.68	ckc-1	-0.306679	0.828655	6.93564
Contig97-snapTAU.73	cki-1	0.253848	0.853723	6.93603
Contig97-snapTAU.72	cki-2	0.796875	0.0523258	7.81343
Contig11-snapTAU.561	ckk-1	-0.28411	0.748805	6.76945
Contig16-snapTAU.221	ckr-1	0.547443	0.362794	6.76301
Contig114-snapTAU.50	NA	2.70107	0.00294906	8.86027
Contig60-snapTAU.83	cku-70	-1.46348	0.0407879	7.21738
Contig14-snapTAU.471	spe-26	2.69399	0.000901038	8.17955
Contig103-snapTAU.39	cle-1	0.549513	0.381522	9.61368
Contig13-snapTAU.242	NA	2.68764	0.000779955	12.0197
Contig13-snapTAU.430	clec-149	0.79677	0.238327	8.67462
Contig3-snapTAU.82	NA	2.67241	0.000286841	8.17791
Contig9-snapTAU.176	clec-225	-0.439102	0.592581	6.63981
Contig13-snapTAU.323	NA	2.67146	0.000417674	8.13813
Contig106-snapTAU.32	clec-43	1.69982	0.127736	9.56186
Contig80-snapTAU.55	clec-61	0.45354	0.514339	7.28877
Contig58-snapTAU.118	clh-1	-0.431031	0.700103	6.93845
Contig24-snapTAU.22	clh-3	-0.166578	0.866475	6.8539
Contig19-snapTAU.192	clh-4	0.2123	0.765121	6.89823
Contig5-snapTAU.196	clh-5	-1.09263	0.106523	6.86358
Contig37-snapTAU.33	clh-6	-1.17738	0.152832	8.77565
Contig36-snapTAU.220	clhm-1	0.820634	0.109144	8.08351
Contig70-snapTAU.118	clic-1	-0.609334	0.451027	8.63035
Contig35-snapTAU.59	NA	2.6668	0.0103257	9.18229
Contig22-snapTAU.272	cln-3.2	-0.913569	0.0560884	7.62156
Contig86-snapTAU.126	cln-3.3	0.856921	0.208127	10.1851
Contig11-snapTAU.566	clp-1	-0.999014	0.197714	7.5902
Contig35-snapTAU.71	clp-2	-1.31646	0.114618	7.58353
Contig48-snapTAU.173	clp-4	-0.671777	0.288465	9.47832
Contig21-snapTAU.176	NA	2.66108	0.000218122	8.07215
Contig137-snapTAU.27	clpp-1	-0.717211	0.146806	7.92703
Contig33-snapTAU.110	clr-1	0.370995	0.525268	6.80984
Contig46-snapTAU.37	cls-2	-1.07009	0.0288543	7.08771
Contig2-snapTAU.572	clu-1	-0.632885	0.362116	8.6542
Contig12-snapTAU.8	cmk-1	-0.320663	0.660674	6.78117
Contig30-snapTAU.99	cnb-1	0.692116	0.358075	7.66431
Contig35-snapTAU.12	cnd-1	-0.448084	0.473807	6.61606
Contig1-snapTAU.254	cng-1	0.286689	0.586685	6.63919
Contig11-snapTAU.126	cnk-1	-0.263065	0.741001	6.78709
Contig36-snapTAU.289	cnt-1	-1.29361	0.00829773	6.75004
Contig69-snapTAU.56	cnt-2	0.432894	0.600223	6.55454
Contig34-snapTAU.76	cnx-1	-0.332188	0.659486	7.11999
Contig10-snapTAU.50	coel-1	0.298251	0.627397	6.67293
Contig8-snapTAU.12	cof-2	-0.593806	0.534402	6.69555
Contig100-snapTAU.119	cogc-1	-1.30172	0.0139532	7.09296
Contig39-snapTAU.39	NA	2.65974	0.0454815	13.4977
Contig143-snapTAU.19	NA	2.6572	0.0109809	7.3867
Contig7-snapTAU.41	cogc-4	-1.00581	0.248919	8.22802
Contig114-snapTAU.53	NA	2.65566	0.000394769	7.32732
Contig57-snapTAU.130	cogc-8	-0.326023	0.764551	8.75584
Contig49-snapTAU.112	coh-1	-0.632828	0.49262	6.59279
Contig10-snapTAU.436	NA	2.65303	0.000220214	8.28526
Contig90-snapTAU.52	col-104	0.806615	0.431348	12.6371
Contig5-snapTAU.510	col-107	0.926955	0.141016	6.74798
Contig12-snapTAU.448	col-111	0.960872	0.13294	9.03577
Contig35-snapTAU.60	col-14	-0.0631677	0.932587	6.69938
Contig31-snapTAU.299	col-165	-0.441081	0.691555	7.06103
Contig50-snapTAU.70	col-177	0.597379	0.395294	7.37548
Contig21-snapTAU.269	col-19	-0.387064	0.803248	7.75874
Contig32-snapTAU.178	col-34	0.265216	0.782915	6.7311
Contig65-snapTAU.31	col-36	0.162664	0.805331	6.63974
Contig18-snapTAU.2	col-38	-0.155465	0.845366	7.16561
Contig103-snapTAU.62	col-45	-0.463464	0.545387	6.72636
Contig74-snapTAU.94	col-46	-0.102231	0.915855	6.58111
Contig5-snapTAU.372	col-68	-0.0886747	0.910162	6.79288
Contig1-snapTAU.169	com-1	0.743055	0.42923	7.67652
Contig86-snapTAU.51	coq-1	-0.652738	0.169956	8.67962
Contig98-snapTAU.34	coq-2	-0.471878	0.480664	9.11814
Contig53-snapTAU.98	coq-3	-0.701506	0.104849	10.461
Contig1-snapTAU.10	coq-4	-0.99888	0.0938202	7.00955
Contig5-snapTAU.491	H12D21.7	2.65109	0.00102728	7.98532
Contig30-snapTAU.349	coq-6	-1.08375	0.0848068	7.10546
Contig71-snapTAU.128	coq-8	-1.08062	0.0472544	7.41493
Contig3-snapTAU.260	cpb-1	-1.43357	0.0156156	7.46378
Contig69-snapTAU.108	cpb-3	-1.188	0.0179743	10.5898
Contig58-snapTAU.92	cpf-1	-1.49034	0.00707508	8.48392
Contig51-snapTAU.95	NA	2.65023	0.000888388	9.35714
Contig75-snapTAU.16	F18C5.4	2.6465	0.000422988	8.49787
Contig42-snapTAU.262	NA	2.64597	0.0183647	7.96876
Contig89-snapTAU.24	cpi-2	0.962933	0.11062	8.03594
Contig92-snapTAU.53	cpin-1	-0.114977	0.87305	7.09204
Contig120-snapTAU.59	cpl-1	0.754964	0.192131	15.1112
Contig55-snapTAU.16	cpn-1	-0.560842	0.3191	11.6181
Contig36-snapTAU.142	cpn-2	-0.719223	0.370439	6.70665
Contig65-snapTAU.27	cpna-1	0.0643166	0.960391	6.70857
Contig31-snapTAU.182	cpna-2	1.09638	0.0398048	9.06799
Contig125-snapTAU.64	cpna-3	-0.959494	0.0550382	7.70512
Contig6-snapTAU.431	cpna-5	-0.250689	0.721395	6.72155
Contig14-snapTAU.112	cpr-5	1.06274	0.577999	13.0176
Contig2-snapTAU.47	NA	2.64173	0.003004	9.06161
Contig136-snapTAU.19	cps-6	-1.32323	0.0350161	8.28532
Contig70-snapTAU.1	NA	2.63781	0.00554852	9.48403
Contig4-snapTAU.213	NA	2.63483	0.000281839	9.52266
Contig18-snapTAU.248	NA	2.63087	0.000154225	9.0476
Contig137-snapTAU.11	cpt-1	-0.99986	0.08769	6.76936
Contig96-snapTAU.65	cpt-2	-0.208841	0.784094	9.2451
Contig30-snapTAU.116	cpt-6	-0.52334	0.262896	6.49965
Contig77-snapTAU.42	cpx-1	0.420608	0.58541	7.65118
Contig30-snapTAU.82	cpz-1	0.759427	0.139415	14.8489
Contig14-snapTAU.246	cpz-2	0.762717	0.196576	10.515
Contig62-snapTAU.8	cra-1	-0.374844	0.604436	9.28134
Contig88-snapTAU.39	crb-1	0.123955	0.873966	7.11598
Contig2-snapTAU.5	crh-1	-0.213246	0.828289	6.9058
Contig9-snapTAU.368	cri-2	0.781154	0.325452	9.56601
Contig1-snapTAU.324	NA	2.62753	0.000548101	7.96145
Contig10-snapTAU.307	NA	2.61924	0.00136524	8.31426
Contig14-snapTAU.260	crm-1	0.842147	0.0546552	6.62544
Contig16-snapTAU.217	NA	2.6159	8.95112e-05	7.59512
Contig119-snapTAU.7	Y61A9LA.10	2.61562	0.00269447	7.91142
Contig30-snapTAU.140	crn-2	-1.37269	0.00799138	13.405
Contig48-snapTAU.69	C42C1.9	2.61455	0.000261271	8.0407
Contig13-snapTAU.261	crn-5	0.603504	0.414389	7.85349
Contig1-snapTAU.349	crn-7	-1.25222	0.0194504	7.41253
Contig70-snapTAU.95	crp-1	0.293753	0.755649	6.88934
Contig121-snapTAU.32	crt-1	0.354545	0.68062	10.897
Contig14-snapTAU.111	NA	2.61154	0.000740618	8.38338
Contig21-snapTAU.335	csk-1	-0.639477	0.197096	6.97972
Contig9-snapTAU.21	csn-1	-0.600756	0.241251	7.05953
Contig103-snapTAU.94	csn-2	0.307436	0.736033	6.91314
Contig448-snapTAU.1	NA	2.60817	0.000301393	8.09745
Contig2-snapTAU.46	NA	2.60751	0.00404541	9.13001
Contig17-snapTAU.187	csn-5	-0.712299	0.158786	8.25355
Contig10-snapTAU.393	csnk-1	0.677793	0.320353	6.67724
Contig20-snapTAU.213	NA	2.60603	0.00224235	7.78267
Contig1-snapTAU.355	cst-1	0.284621	0.828579	7.74475
Contig8-snapTAU.444	ctbp-1	0.225876	0.791444	6.69223
Contig22-snapTAU.121	ctg-1	1.17128	0.100136	8.13046
Contig7-snapTAU.117	ctg-2	1.21734	0.0472886	9.33775
Contig267-snapTAU.1	cth-2	-1.01453	0.0433495	10.9618
Contig36-snapTAU.232	ctl-2	1.49684	0.00685885	12.053
Contig120-snapTAU.72	ctn-1	0.449562	0.534335	6.9361
Contig31-snapTAU.341	ctns-1	-1.36938	0.0513616	7.79578
Contig0-snapTAU.384	cts-1	0.327671	0.673532	12.0189
Contig11-snapTAU.535	cua-1	-0.591194	0.39681	6.75775
Contig35-snapTAU.25	cul-2	-1.32669	0.0257448	7.25495
Contig44-snapTAU.207	cul-3	-0.854531	0.0692379	6.63986
Contig96-snapTAU.20	NA	2.60295	0.0318416	9.15622
Contig74-snapTAU.35	NA	2.60036	0.00163261	7.92471
Contig50-snapTAU.221	cup-4	0.957409	0.106989	8.33441
Contig5-snapTAU.324	cup-5	-0.564336	0.436389	6.63691
Contig6-snapTAU.394	cut-3	0.311231	0.647783	6.88826
Contig32-snapTAU.20	cut-5	0.370826	0.503461	6.8299
Contig73-snapTAU.9	cutc-1	1.12566	0.0443682	8.39695
Contig25-snapTAU.185	cuti-1	-0.500637	0.402564	6.90383
Contig10-snapTAU.568	cutl-10	-0.398888	0.590093	7.04695
Contig18-snapTAU.64	cutl-11	-0.342314	0.798389	6.836
Contig23-snapTAU.53	cutl-17	-0.823759	0.0855211	6.53374
Contig3-snapTAU.134	cutl-20	0.676277	0.238759	6.65141
Contig84-snapTAU.4	cutl-21	1.00893	0.125062	7.61556
Contig35-snapTAU.166	cutl-23	-0.737067	0.262885	6.615
Contig11-snapTAU.468	cutl-24	-0.360763	0.583691	6.61377
Contig446-snapTAU.2	cutl-27	-0.29694	0.581253	7.094
Contig63-snapTAU.92	cutl-3	-0.635338	0.397893	6.59799
Contig20-snapTAU.155	cutl-4	0.942038	0.130158	6.53407
Contig5-snapTAU.499	cutl-5	0.720884	0.214978	6.67645
Contig22-snapTAU.294	cutl-6	-0.321312	0.635065	7.08446
Contig10-snapTAU.505	cutl-8	1.22659	0.0623648	6.76152
Contig11-snapTAU.476	cux-7	-1.37347	0.00914801	7.14692
Contig105-snapTAU.38	cwn-2	0.219682	0.775552	7.01425
Contig64-snapTAU.102	cwp-4	0.370223	0.585934	6.98369
Contig28-snapTAU.355	NA	2.58687	0.00242498	8.41865
Contig99-snapTAU.6	NA	2.58573	0.00936142	9.89296
Contig123-snapTAU.40	cyc-1	-1.39657	0.00936142	10.5377
Contig5-snapTAU.480	cyd-1	-0.466298	0.404095	6.79979
Contig55-snapTAU.103	NA	2.58519	0.0104304	8.03769
Contig80-snapTAU.107	cyk-1	0.00250537	0.998501	6.5712
Contig11-snapTAU.84	cyk-3	-0.450012	0.36534	7.0359
Contig116-snapTAU.42	NA	2.58071	0.00829579	8.93263
Contig36-snapTAU.278	catp-4	2.57906	0.000161918	8.0827
Contig16-snapTAU.125	C24H11.2	2.57843	0.00112007	8.28338
Contig41-snapTAU.75	cyn-12	-1.13657	0.0285762	7.92007
Contig72-snapTAU.97	cyn-13	-1.09632	0.0310492	8.57218
Contig36-snapTAU.93	phy-3	2.57718	0.000611803	8.40873
Contig61-snapTAU.131	NA	2.57686	0.000475857	7.67807
Contig64-snapTAU.79	cyn-17	-0.544738	0.23193	6.6053
Contig7-snapTAU.451	cyn-3	1.40393	0.00837213	13.0982
Contig53-snapTAU.114	NA	2.57676	0.00273684	7.70244
Contig36-snapTAU.127	cyn-5	-0.346157	0.533595	11.3897
Contig7-snapTAU.454	cyn-7	-1.48657	0.0777775	15.495
Contig129-snapTAU.10	NA	2.57284	0.00922226	7.8982
Contig104-snapTAU.33	cyp-14A1	1.12886	0.0571179	8.05371
Contig25-snapTAU.122	cyp-25A3	-1.14681	0.180824	8.82027
Contig23-snapTAU.203	cyp-29A4	-0.844297	0.259762	6.81699
Contig51-snapTAU.51	NA	2.56434	0.0034546	8.44094
Contig14-snapTAU.323	cyp-32A1	0.751316	0.451859	8.85018
Contig151-snapTAU.4	cyp-33C2	0.935576	0.0488927	6.8657
Contig56-snapTAU.55	R09H10.5	2.55614	0.000732729	10.5678
Contig10-snapTAU.411	cyp-36A1	-0.46517	0.408169	7.48116
Contig19-snapTAU.161	cyp-37A1	1.22979	0.0235956	9.37285
Contig36-snapTAU.284	cyp-37B1	0.698455	0.24551	11.1258
Contig30-snapTAU.101	cyp-42A1	-0.258658	0.701552	6.78141
Contig63-snapTAU.47	cyp-44A1	0.995993	0.159319	8.56004
Contig34-snapTAU.33	cyy-1	-1.14054	0.041019	7.69975
Contig2-snapTAU.193	NA	2.55372	0.00209293	7.94029
Contig102-snapTAU.33	D1005.3	-0.379072	0.587366	6.84429
Contig104-snapTAU.30	NA	2.55181	0.00471623	7.88724
Contig84-snapTAU.32	D1009.3	0.100693	0.919405	6.71428
Contig24-snapTAU.110	D1022.4	1.49469	0.00653164	9.59852
Contig236-snapTAU.3	D1037.1	0.749208	0.138784	9.70439
Contig11-snapTAU.326	D1044.2	0.910041	0.23007	9.2318
Contig13-snapTAU.128	NA	2.55096	0.000868026	8.1078
Contig27-snapTAU.213	D1053.3	0.23075	0.778371	6.75723
Contig1-snapTAU.409	D1054.1	-0.309081	0.592987	7.17326
Contig9-snapTAU.211	D1054.14	-0.461465	0.588719	8.41794
Contig11-snapTAU.324	D1054.3	-1.49004	0.00616581	7.57256
Contig0-snapTAU.234	D1054.9	-0.00240172	0.998501	6.62328
Contig31-snapTAU.174	D1069.1	-0.059313	0.96253	6.67869
Contig14-snapTAU.371	NA	2.55069	0.000531796	8.08713
Contig194-snapTAU.7	D1081.4	0.338169	0.65439	6.71562
Contig53-snapTAU.146	D1081.6	-0.355053	0.546614	6.70223
Contig25-snapTAU.202	D1081.8	-1.16544	0.144544	7.38241
Contig10-snapTAU.366	NA	2.5449	0.000101633	8.17934
Contig3-snapTAU.175	D2005.3	-0.903681	0.109775	10.0347
Contig3-snapTAU.395	D2005.6	0.406926	0.483049	6.68939
Contig5-snapTAU.137	NA	2.54299	0.000473982	9.44348
Contig79-snapTAU.98	D2013.6	-1.25892	0.047102	7.46167
Contig0-snapTAU.570	D2021.4	0.49421	0.337198	7.89212
Contig15-snapTAU.225	D2023.4	0.430026	0.701186	9.36292
Contig87-snapTAU.85	NA	2.54188	0.0073958	9.87739
Contig14-snapTAU.412	D2023.6	-1.49321	0.00391018	9.46393
Contig76-snapTAU.14	D2024.2	0.696342	0.185038	7.38603
Contig159-snapTAU.12	D2024.4	0.545987	0.36894	7.10615
Contig21-snapTAU.112	D2030.1	-1.18016	0.037642	8.3447
Contig21-snapTAU.113	D2030.2	-0.868245	0.0848061	7.71633
Contig55-snapTAU.107	D2030.4	-1.20648	0.0228512	11.8718
Contig34-snapTAU.142	NA	2.53563	0.00108939	7.97193
Contig2-snapTAU.6	D2045.2	-0.871976	0.0543774	11.1416
Contig130-snapTAU.31	NA	2.53537	0.0277259	9.14824
Contig76-snapTAU.16	D2045.8	0.766042	0.236785	7.36353
Contig11-snapTAU.289	D2045.9	1.13019	0.119018	8.66832
Contig30-snapTAU.63	NA	2.53064	0.000629821	7.72901
Contig11-snapTAU.402	NA	2.52787	0.00135289	9.15463
Contig24-snapTAU.222	Y57G11C.48	2.52597	0.000705344	8.83449
Contig31-snapTAU.305	D2085.5	-0.989714	0.0290366	7.03147
Contig93-snapTAU.46	NA	2.52588	0.000346178	7.88697
Contig7-snapTAU.496	NA	2.5203	0.000510493	7.44334
Contig3-snapTAU.29	D2092.1	0.691471	0.272942	6.8389
Contig3-snapTAU.410	D2092.4	-0.514417	0.492309	7.14109
Contig3-snapTAU.404	D2092.5	-0.51674	0.508836	8.18228
Contig7-snapTAU.324	D2096.6	-0.134192	0.874472	6.81138
Contig27-snapTAU.141	D2096.8	-0.468749	0.567502	13.6087
Contig97-snapTAU.139	daao-1	0.958483	0.0641139	9.41606
Contig24-snapTAU.100	dab-1	-1.03691	0.18875	7.06867
Contig120-snapTAU.48	dad-1	-1.12222	0.021197	10.6598
Contig37-snapTAU.163	daf-11	-0.30222	0.569499	6.57839
Contig15-snapTAU.73	daf-15	-0.895004	0.419699	6.78664
Contig195-snapTAU.1	daf-16	-0.657996	0.389655	7.15341
Contig25-snapTAU.120	NA	2.51924	0.0324656	8.3447
Contig36-snapTAU.117	daf-19	-0.626749	0.314681	6.739
Contig35-snapTAU.135	daf-2	0.423587	0.65634	7.78009
Contig62-snapTAU.30	F42C5.5	2.51701	0.00027937	8.26366
Contig5-snapTAU.445	daf-22	0.827168	0.161356	9.0002
Contig2-snapTAU.426	NA	2.51148	0.00149654	8.35525
Contig8-snapTAU.367	daf-6	-0.752744	0.156358	6.58354
Contig2-snapTAU.335	daf-7	0.44489	0.56407	6.97304
Contig95-snapTAU.36	daf-8	0.771655	0.258553	8.34884
Contig20-snapTAU.161	daf-9	-0.507578	0.434765	6.92514
Contig75-snapTAU.30	dao-2	0.892989	0.0637458	7.13762
Contig84-snapTAU.50	NA	2.51146	0.00180285	8.59004
Contig3-snapTAU.233	dapk-1	1.32686	0.0467189	9.43348
Contig2-snapTAU.295	dars-1	-1.45507	0.00923072	7.53807
Contig29-snapTAU.134	dars-2	-1.08157	0.114337	7.23731
Contig73-snapTAU.23	dat-1	-0.697126	0.164451	6.84878
Contig35-snapTAU.270	daz-1	0.810443	0.0911164	7.08998
Contig13-snapTAU.193	NA	2.50828	0.00097816	7.5944
Contig30-snapTAU.249	DC2.3	-1.23624	0.0422324	7.33464
Contig17-snapTAU.193	dcaf-1	-0.670698	0.108387	6.65927
Contig20-snapTAU.169	NA	2.50388	0.000951972	8.83173
Contig31-snapTAU.91	T01B7.6	2.50365	0.0137395	8.56037
Contig24-snapTAU.112	NA	2.50309	0.0017728	8.0642
Contig11-snapTAU.239	H14E04.1	2.50262	0.00258187	8.5445
Contig120-snapTAU.22	NA	2.50096	0.00100742	7.88323
Contig32-snapTAU.146	dct-1	0.758884	0.229785	8.14675
Contig7-snapTAU.330	dct-18	-0.143154	0.888726	8.49193
Contig75-snapTAU.62	dct-5	0.637486	0.537785	7.33473
Contig52-snapTAU.56	NA	2.50015	0.00113663	7.15445
Contig115-snapTAU.42	NA	2.49165	0.00309173	8.73408
Contig126-snapTAU.64	C17H12.3	2.48783	0.00101179	7.70472
Contig34-snapTAU.171	NA	2.48529	0.000537569	7.91139
Contig15-snapTAU.152	ddr-2	0.721533	0.333469	6.88034
Contig75-snapTAU.13	ZK596.2	2.47892	0.000460709	8.13564
Contig46-snapTAU.143	ddx-23	-1.04091	0.117601	7.15824
Contig105-snapTAU.24	deb-1	-1.16904	0.276845	7.75492
Contig28-snapTAU.15	deg-1	-0.341459	0.617592	6.67924
Contig7-snapTAU.179	deg-3	-0.446629	0.543786	7.44465
Contig1-snapTAU.170	del-1	-0.731862	0.512596	6.66695
Contig74-snapTAU.92	del-3	0.901273	0.122934	6.53253
Contig74-snapTAU.37	del-4	0.744804	0.154901	6.96402
Contig102-snapTAU.38	deps-1	-0.847655	0.0823909	9.89928
Contig7-snapTAU.176	des-2	-0.776039	0.0926673	6.6067
Contig1-snapTAU.333	dgk-1	0.710517	0.32062	6.6895
Contig50-snapTAU.200	dgk-2	0.477911	0.723587	6.86793
Contig5-snapTAU.255	DH11.4	-0.524904	0.429227	6.71795
Contig3-snapTAU.88	dhc-1	-0.509262	0.414632	6.79597
Contig47-snapTAU.125	dhcr-7	0.895193	0.185804	8.27758
Contig103-snapTAU.64	NA	2.47239	0.00171731	7.59499
Contig49-snapTAU.69	dhhc-1	-0.567855	0.375241	8.01978
Contig144-snapTAU.26	dhhc-2	-1.2495	0.0521942	7.29037
Contig10-snapTAU.417	dhod-1	-0.735092	0.26835	7.66014
Contig61-snapTAU.115	dhp-2	-1.0032	0.0945732	7.30268
Contig92-snapTAU.16	dhs-1	-1.48489	0.0711471	8.17399
Contig11-snapTAU.76	NA	2.47196	0.000372518	7.61488
Contig44-snapTAU.187	dhs-14	0.897514	0.416937	8.8008
Contig238-snapTAU.5	dhs-16	-0.0786248	0.923154	7.59749
Contig47-snapTAU.134	dhs-17	1.13983	0.0623962	7.32411
Contig32-snapTAU.31	dhs-2	1.44705	0.0200448	9.0717
Contig30-snapTAU.46	dhs-20	1.02769	0.0571977	10.137
Contig0-snapTAU.265	dhs-21	0.0635109	0.952164	7.11086
Contig3-snapTAU.456	NA	2.46402	0.00112016	7.67682
Contig0-snapTAU.766	dhs-24	-0.93067	0.161378	9.44162
Contig19-snapTAU.308	dhs-25	0.658899	0.173437	8.79806
Contig8-snapTAU.412	dhs-27	-0.914478	0.484359	6.74884
Contig88-snapTAU.44	dhs-29	0.878221	0.106978	6.63945
Contig134-snapTAU.1	dhs-3	1.01464	0.0867466	8.32392
Contig1-snapTAU.191	dhs-30	-1.08917	0.0164858	9.40558
Contig7-snapTAU.111	dhs-5	0.303977	0.677102	6.71691
Contig31-snapTAU.113	dhs-6	-0.847644	0.118543	10.3579
Contig104-snapTAU.101	dhs-9	-0.995353	0.0390856	10.2031
Contig15-snapTAU.157	dic-1	-1.27062	0.0368707	7.73993
Contig81-snapTAU.43	NA	2.46251	0.00256518	9.52417
Contig72-snapTAU.23	dif-1	-0.500672	0.329008	12.441
Contig8-snapTAU.458	dim-1	0.919922	0.323286	8.68946
Contig31-snapTAU.242	din-1	-0.354438	0.600587	6.6974
Contig75-snapTAU.19	djr-1.1	-1.25032	0.013979	11.3362
Contig20-snapTAU.274	dkf-2	-0.775708	0.249232	7.72707
Contig35-snapTAU.22	dlc-1	-0.957713	0.0597701	10.148
Contig41-snapTAU.213	dlc-2	0.727585	0.20072	7.82307
Contig44-snapTAU.134	dlg-1	0.613525	0.376407	6.87061
Contig22-snapTAU.178	NA	2.46179	0.03745	9.3011
Contig55-snapTAU.32	dlk-1	1.28625	0.00787675	11.9077
Contig83-snapTAU.127	dmd-7	-0.295422	0.585508	6.63911
Contig175-snapTAU.4	dnc-1	-1.1533	0.0760598	6.92863
Contig22-snapTAU.148	NA	2.46014	0.00212306	9.04921
Contig7-snapTAU.209	NA	2.45343	0.000926418	7.73199
Contig41-snapTAU.69	NA	2.44717	0.00553781	7.82058
Contig34-snapTAU.125	dnj-10	-0.824364	0.129217	6.98504
Contig485-snapTAU.2	NA	2.44501	0.0134413	7.91923
Contig16-snapTAU.123	dnj-12	-2.96018	0.0793379	7.89196
Contig53-snapTAU.34	NA	2.44316	0.00752361	10.2266
Contig27-snapTAU.212	dnj-14	0.731401	0.319328	6.69757
Contig98-snapTAU.75	NA	2.44081	0.00135857	9.0409
Contig26-snapTAU.214	NA	2.43872	0.0061691	8.04376
Contig36-snapTAU.35	F59A6.4	2.43627	0.00175723	8.77927
Contig30-snapTAU.280	dnj-19	-0.831066	0.168748	9.65119
Contig27-snapTAU.178	dnj-2	-0.631054	0.238369	7.23501
Contig37-snapTAU.210	F27C8.5	2.43608	0.000102916	7.93254
Contig10-snapTAU.409	NA	2.42904	0.00119105	9.50506
Contig7-snapTAU.143	dnj-23	-1.11322	0.0216127	10.0671
Contig13-snapTAU.374	dnj-24	0.504937	0.424724	7.0101
Contig1-snapTAU.203	dnj-25	-0.757363	0.192646	7.07246
Contig55-snapTAU.144	dnj-27	-0.567093	0.314232	6.67864
Contig68-snapTAU.9	dnj-29	-0.762917	0.453104	8.04899
Contig72-snapTAU.11	NA	2.42805	0.0137327	8.4395
Contig92-snapTAU.32	dnj-30	-1.01908	0.306926	7.86336
Contig75-snapTAU.185	dnj-5	-1.20115	0.0395772	7.12667
Contig97-snapTAU.27	dnj-8	-0.913142	0.138853	6.98261
Contig6-snapTAU.146	dod-18	0.981217	0.151064	7.95412
Contig73-snapTAU.19	NA	2.42631	0.000725854	9.24431
Contig81-snapTAU.60	NA	2.42268	0.0106082	8.31425
Contig192-snapTAU.8	dop-1	-0.251615	0.684502	6.83388
Contig8-snapTAU.75	dop-3	-0.968333	0.241389	6.62463
Contig77-snapTAU.62	dop-4	-0.386352	0.627166	6.75846
Contig30-snapTAU.98	dop-5	0.460766	0.45826	7.13848
Contig1-snapTAU.464	dop-6	-0.432201	0.526209	6.49479
Contig58-snapTAU.6	dos-2	0.292388	0.663955	6.51756
Contig95-snapTAU.82	dpf-1	0.597406	0.37426	7.66459
Contig50-snapTAU.102	dpf-2	-0.357194	0.650246	6.83732
Contig56-snapTAU.200	NA	2.4206	0.00248889	7.68358
Contig109-snapTAU.59	dpf-5	-1.34911	0.00969215	8.94327
Contig46-snapTAU.116	dpf-6	-0.682706	0.355386	6.86451
Contig7-snapTAU.173	NA	2.4166	0.00453363	8.57645
Contig21-snapTAU.332	K11C4.1	2.41571	0.00038672	8.45872
Contig17-snapTAU.197	dph-3	0.821285	0.147459	7.68381
Contig17-snapTAU.37	dpm-1	-0.91766	0.0998048	8.43595
Contig125-snapTAU.39	dpm-3	-0.468224	0.359408	10.1283
Contig2-snapTAU.165	dpy-1	-0.663727	0.164867	6.61726
Contig5-snapTAU.523	dpy-10	-0.238444	0.740745	6.6508
Contig35-snapTAU.290	dpy-19	0.476568	0.386916	6.91207
Contig5-snapTAU.522	dpy-2	-0.501157	0.535043	6.57798
Contig61-snapTAU.166	dpy-20	-0.893944	0.132241	6.85647
Contig151-snapTAU.19	dpy-21	-0.881093	0.0468396	6.85293
Contig8-snapTAU.42	dpy-23	-0.530336	0.471888	6.68732
Contig12-snapTAU.169	dpy-26	-1.25949	0.0136365	7.6207
Contig104-snapTAU.77	NA	2.41332	0.00433209	7.80733
Contig15-snapTAU.40	dpy-28	-0.599646	0.322414	6.71105
Contig14-snapTAU.353	dpy-30	-1.33303	0.00621331	11.5605
Contig46-snapTAU.88	dpy-31	1.35737	0.020192	8.13594
Contig57-snapTAU.77	dpy-4	-0.365008	0.693807	7.09405
Contig10-snapTAU.443	dpy-5	-0.0876409	0.935389	6.51344
Contig56-snapTAU.131	dpy-6	-0.4768	0.415258	7.61202
Contig56-snapTAU.167	dpy-7	0.917765	0.0860262	9.52383
Contig15-snapTAU.151	dpy-8	0.799017	0.222862	6.89001
Contig7-snapTAU.231	dpy-9	-0.150093	0.899197	6.58149
Contig37-snapTAU.6	dpyd-1	0.872185	0.315174	8.56827
Contig224-snapTAU.1	drag-1	-0.946708	0.061907	6.80405
Contig14-snapTAU.498	dre-1	-0.984956	0.365174	6.68037
Contig6-snapTAU.216	NA	2.41322	0.00139682	7.89685
Contig7-snapTAU.114	drn-1	1.16361	0.0439994	6.88993
Contig48-snapTAU.1	NA	2.40835	0.00612534	9.70467
Contig42-snapTAU.220	C10F3.7	2.40579	0.0140001	9.8822
Contig69-snapTAU.83	drr-2	-1.29317	0.0513704	7.32745
Contig21-snapTAU.165	drsh-1	-0.690761	0.200729	6.71788
Contig48-snapTAU.2	dsc-4	0.719572	0.324763	8.23206
Contig5-snapTAU.527	dsh-1	-1.16436	0.0492176	6.82211
Contig21-snapTAU.37	NA	2.4035	0.00393183	10.3595
Contig19-snapTAU.229	dve-1	0.084421	0.937249	6.69252
Contig3-snapTAU.330	dyb-1	0.0533958	0.953731	7.29362
Contig1-snapTAU.279	dyc-1	-1.09376	0.562596	6.75526
Contig0-snapTAU.163	dyci-1	0.154871	0.861959	6.86665
Contig8-snapTAU.169	dyf-11	0.115902	0.903126	6.4856
Contig31-snapTAU.201	dyf-13	0.0626129	0.950461	6.61134
Contig31-snapTAU.19	dyf-14	0.129469	0.877241	6.76286
Contig0-snapTAU.632	dyf-3	0.419629	0.716151	6.77341
Contig44-snapTAU.34	dyf-6	0.987127	0.13017	7.1777
Contig37-snapTAU.117	dyf-7	-0.532202	0.484516	7.02378
Contig21-snapTAU.203	dylt-1	-0.80871	0.155313	6.61818
Contig19-snapTAU.131	dylt-2	0.427802	0.478702	6.83499
Contig1-snapTAU.38	dyn-1	-0.989397	0.111643	7.97124
Contig55-snapTAU.46	dys-1	0.496271	0.560526	6.7059
Contig36-snapTAU.162	E01A2.1	-1.48427	0.0112727	8.06055
Contig103-snapTAU.104	E01A2.10	-1.14045	0.0330832	11.0352
Contig15-snapTAU.213	E01A2.4	-1.02847	0.0393423	9.50869
Contig103-snapTAU.102	E01A2.5	-1.37459	0.0260626	9.14541
Contig103-snapTAU.103	E01A2.6	-1.03203	0.146268	6.96865
Contig23-snapTAU.100	E01A2.7	1.14274	0.104782	11.5217
Contig100-snapTAU.108	NA	2.40232	0.00199754	8.31701
Contig75-snapTAU.144	E01G4.6	0.392962	0.460276	6.69153
Contig26-snapTAU.169	E01G6.1	-0.679291	0.276721	6.66115
Contig26-snapTAU.80	E01G6.2	0.710468	0.150182	7.15986
Contig33-snapTAU.138	E02H1.1	-1.12233	0.0261581	9.31246
Contig15-snapTAU.70	E02H1.2	-1.07902	0.0149851	7.46493
Contig6-snapTAU.48	E02H1.6	-0.768763	0.163967	7.8986
Contig6-snapTAU.47	E02H1.8	-0.885503	0.0485197	10.8918
Contig75-snapTAU.161	E04F6.10	-0.00643849	0.995176	6.56378
Contig51-snapTAU.64	E04F6.15	0.385191	0.518543	6.72201
Contig36-snapTAU.197	E04F6.2	0.0922315	0.935578	6.53244
Contig22-snapTAU.8	E04F6.6	0.751817	0.189298	7.64906
Contig118-snapTAU.36	eaf-1	-1.84613	0.0890899	7.56452
Contig3-snapTAU.217	NA	2.40193	0.000154225	7.67838
Contig0-snapTAU.240	NA	2.39683	0.00132075	8.88115
Contig18-snapTAU.246	NA	2.3959	0.00185206	8.63785
Contig3-snapTAU.18	NA	2.39484	0.0494367	13.3222
Contig12-snapTAU.404	eat-2	0.230394	0.750017	6.69913
Contig44-snapTAU.110	eat-20	-0.44414	0.402564	7.66814
Contig79-snapTAU.97	eat-3	-1.19616	0.014843	6.92953
Contig13-snapTAU.74	eat-4	-0.0544827	0.953057	6.53394
Contig14-snapTAU.55	eat-6	-0.798988	0.0994078	6.89742
Contig14-snapTAU.14	ebp-1	0.332941	0.523168	6.82322
Contig19-snapTAU.228	ech-3	-0.429231	0.465254	8.02467
Contig33-snapTAU.50	ech-4	-0.543991	0.290715	10.5899
Contig13-snapTAU.173	NA	2.39293	0.000566912	8.69506
Contig12-snapTAU.304	ech-6	-0.926256	0.236757	7.48727
Contig0-snapTAU.485	ech-8	1.45717	0.00796835	9.86684
Contig136-snapTAU.36	ect-2	-0.483435	0.278084	6.67104
Contig82-snapTAU.13	NA	2.39169	0.000550283	9.13831
Contig14-snapTAU.47	eea-1	-0.575449	0.560577	6.83213
Contig7-snapTAU.13	EEED8.10	-0.720704	0.402063	6.76059
Contig22-snapTAU.297	eef-1A.2	0.404712	0.563903	15.8327
Contig73-snapTAU.2	eef-1B.1	-1.08455	0.0592224	14.2405
Contig49-snapTAU.111	eef-1B.2	-0.818212	0.0539145	13.1998
Contig14-snapTAU.24	eef-1G	-0.581743	0.31517	11.6399
Contig129-snapTAU.8	NA	2.39165	0.001289	13.4142
Contig43-snapTAU.14	eel-1	-1.05515	0.0442142	7.54282
Contig283-snapTAU.1	efa-6	-1.28526	0.01536	7.24765
Contig2-snapTAU.475	NA	2.38721	0.0431554	9.59859
Contig7-snapTAU.257	NA	2.38714	0.000540437	7.79094
Contig73-snapTAU.96	NA	2.38684	0.0061348	7.83269
Contig22-snapTAU.220	asah-1	2.38493	0.000319413	9.22819
Contig139-snapTAU.5	egal-1	0.727492	0.242885	8.03695
Contig36-snapTAU.80	drr-1	2.38408	0.00112803	8.68138
Contig5-snapTAU.69	NA	2.38361	0.00369714	8.75162
Contig37-snapTAU.175	NA	2.38194	0.00290452	8.01106
Contig50-snapTAU.80	egl-13	0.710559	0.450593	7.00215
Contig63-snapTAU.127	egl-15	0.914625	0.196654	7.73204
Contig87-snapTAU.115	egl-19	0.408364	0.428448	6.56098
Contig14-snapTAU.57	egl-2	0.0742413	0.933577	6.89954
Contig129-snapTAU.18	egl-20	0.339325	0.848099	6.93894
Contig48-snapTAU.152	egl-21	0.607898	0.220413	6.89724
Contig53-snapTAU.113	egl-23	-0.315377	0.536091	6.47331
Contig296-snapTAU.2	NA	2.38142	0.0197627	8.48044
Contig9-snapTAU.106	NA	2.37835	0.000175736	8.30906
Contig14-snapTAU.457	egl-3	1.1822	0.0656006	7.80369
Contig120-snapTAU.53	NA	2.37648	0.00050462	7.64267
Contig85-snapTAU.90	egl-36	-0.177287	0.802377	6.99749
Contig81-snapTAU.50	egl-4	-0.164269	0.792699	6.91678
Contig142-snapTAU.24	egl-45	-1.1551	0.0416948	8.19932
Contig30-snapTAU.91	egl-47	1.25566	0.0237411	7.28293
Contig35-snapTAU.307	egl-5	0.539256	0.469452	9.06302
Contig0-snapTAU.355	egl-9	-1.02482	0.0762189	6.55667
Contig99-snapTAU.38	NA	2.37618	0.00804373	8.91371
Contig100-snapTAU.16	ego-2	-0.451434	0.474656	8.20156
Contig50-snapTAU.99	egrh-1	-0.747359	0.282143	6.71583
Contig70-snapTAU.92	ehbp-1	-1.43596	0.00341061	7.55506
Contig22-snapTAU.157	NA	2.36913	0.0015526	7.73119
Contig168-snapTAU.6	eif-1	-0.499119	0.753106	7.80845
Contig36-snapTAU.47	NA	2.36622	0.01451	8.94423
Contig82-snapTAU.35	oac-9	2.36106	0.000870748	7.67308
Contig2613-snapTAU.1	eif-3.C	-1.2326	0.0122361	7.00052
Contig62-snapTAU.99	NA	2.35856	0.00318555	8.32567
Contig638-snapTAU.1	eif-3.F	-0.777953	0.442063	7.56741
Contig35-snapTAU.138	NA	2.3541	0.000146699	8.12379
Contig74-snapTAU.108	eif-3.H	-0.892134	0.0544515	10.1114
Contig25-snapTAU.29	NA	2.35259	0.00146618	7.88364
Contig0-snapTAU.437	eif-3.K	-1.16109	0.0114171	11.4994
Contig9-snapTAU.157	NA	2.3474	0.00114241	7.94582
Contig36-snapTAU.65	F40F8.5	2.34597	0.000279022	9.02236
Contig75-snapTAU.74	C18E9.2	2.34542	0.00290935	7.78848
Contig50-snapTAU.27	asns-2	2.34524	0.00915512	9.2295
Contig62-snapTAU.22	NA	2.34456	0.00027945	8.02366
Contig174-snapTAU.9	elks-1	-0.561017	0.374014	7.65274
Contig34-snapTAU.124	NA	2.34377	0.00206235	8.6683
Contig61-snapTAU.80	elo-3	0.925728	0.206721	8.46884
Contig13-snapTAU.383	elo-4	-0.183068	0.802629	6.67632
Contig97-snapTAU.6	elo-9	0.492953	0.616884	7.28976
Contig11-snapTAU.453	elpc-2	-1.40103	0.0151457	9.56519
Contig19-snapTAU.265	elpc-4	-0.532947	0.63387	8.15636
Contig31-snapTAU.175	elt-1	-0.321044	0.723667	7.61409
Contig1-snapTAU.226	elt-3	0.449488	0.550128	10.0997
Contig11-snapTAU.161	emb-30	-0.981602	0.0996531	9.37013
Contig56-snapTAU.150	NA	2.34249	0.00170362	8.07073
Contig2-snapTAU.368	emb-5	-1.32108	0.00876415	8.23628
Contig11-snapTAU.265	emb-8	-1.25393	0.076472	7.06814
Contig11-snapTAU.248	emb-9	1.32898	0.255097	8.6119
Contig36-snapTAU.66	emr-1	-1.28325	0.0333645	7.20715
Contig7-snapTAU.150	enol-1	-0.72497	0.370731	10.6781
Contig61-snapTAU.2	eor-1	-1.40779	0.0178794	7.04715
Contig4-snapTAU.19	eor-2	0.35644	0.443113	6.63086
Contig82-snapTAU.49	epac-1	0.407486	0.525133	6.61052
Contig2-snapTAU.358	epc-1	-0.198245	0.777972	6.66128
Contig2-snapTAU.66	epg-3	-1.17424	0.0341912	7.26148
Contig33-snapTAU.65	epg-5	-0.865465	0.110487	6.73577
Contig13-snapTAU.433	epi-1	-1.11681	0.154161	7.13495
Contig135-snapTAU.19	epn-1	-0.663099	0.244888	6.68835
Contig50-snapTAU.87	erd-2	0.265046	0.761713	7.85837
Contig22-snapTAU.288	erm-1	-1.20978	0.0352476	7.36498
Contig3-snapTAU.11	NA	2.33565	0.00922226	8.23418
Contig19-snapTAU.110	erp-1	-1.30983	0.0187727	7.19516
Contig37-snapTAU.204	erv-46	1.22844	0.0140522	9.05154
Contig19-snapTAU.20	NA	2.33418	0.00597458	12.7002
Contig186-snapTAU.2	esyt-2	-0.971727	0.0539585	7.33781
Contig24-snapTAU.306	etr-1	-0.716942	0.219458	7.46897
Contig54-snapTAU.58	ets-5	-1.38585	0.0111542	6.92214
Contig11-snapTAU.294	evl-14	-1.3596	0.00599431	7.12279
Contig16-snapTAU.159	exc-4	-0.206814	0.740429	6.64095
Contig81-snapTAU.79	exc-5	-0.610401	0.195263	6.58967
Contig145-snapTAU.1	exc-7	-0.0718522	0.945559	6.77406
Contig125-snapTAU.27	exc-9	0.83634	0.0403562	8.54468
Contig31-snapTAU.301	NA	2.33362	0.00148983	10.2047
Contig15-snapTAU.126	NA	2.32981	0.000773493	7.40696
Contig74-snapTAU.105	exoc-8	-1.40761	0.0102357	10.011
Contig19-snapTAU.85	exos-1	-1.27958	0.0237186	8.52342
Contig12-snapTAU.203	NA	2.32657	0.0223014	12.2058
Contig87-snapTAU.54	NA	2.32607	0.00157791	7.68506
Contig1-snapTAU.367	exos-7	-0.943604	0.0377454	8.08787
Contig18-snapTAU.81	NA	2.32405	0.00239556	8.06274
Contig254-snapTAU.2	exp-2	-0.238041	0.692596	6.67926
Contig16-snapTAU.229	eya-1	-0.598558	0.274498	6.70847
Contig54-snapTAU.50	eyg-1	-0.289358	0.76232	6.57566
Contig3-snapTAU.414	NA	2.31908	0.000435209	8.13878
Contig52-snapTAU.36	F01D4.9	0.340818	0.551051	6.47878
Contig35-snapTAU.295	lec-6	2.313	0.0123508	12.8983
Contig73-snapTAU.12	F01F1.1	-1.24373	0.0151016	7.21514
Contig2-snapTAU.13	F01F1.15	-1.42652	0.0919658	7.73344
Contig164-snapTAU.10	NA	2.31168	0.00207849	8.68653
Contig2-snapTAU.383	F01F1.9	-0.249991	0.700104	10.1734
Contig12-snapTAU.322	F01G10.10	0.609173	0.290966	7.95171
Contig44-snapTAU.166	F01G12.6	-0.447406	0.468365	6.7562
Contig109-snapTAU.39	F01G4.6	-0.296002	0.765932	11.1781
Contig68-snapTAU.75	NA	2.31133	0.00138954	9.07302
Contig127-snapTAU.19	NA	2.31126	0.00108939	8.67414
Contig10-snapTAU.571	F02E9.10	-1.49083	0.00327778	9.52095
Contig233-snapTAU.6	F02E9.7	0.322465	0.719633	9.48635
Contig36-snapTAU.52	NA	2.31094	0.00123387	7.8156
Contig43-snapTAU.188	F07A11.2	-1.45155	0.0267947	9.65297
Contig36-snapTAU.164	F07A11.4	1.033	0.0511298	7.16504
Contig125-snapTAU.17	F07C3.2	0.660655	0.481795	7.84991
Contig81-snapTAU.112	F07C3.3	0.428186	0.397673	6.46298
Contig126-snapTAU.1	F07C6.2	1.16088	0.168254	8.32787
Contig36-snapTAU.92	F07E5.5	-1.10275	0.0454186	7.97543
Contig36-snapTAU.254	NA	2.30821	0.000553842	7.60776
Contig33-snapTAU.105	F07H5.7	-0.701433	0.457011	6.67377
Contig50-snapTAU.121	F08B12.1	1.28239	0.122045	8.46203
Contig195-snapTAU.3	F08B6.3	-1.79758	0.0998298	7.74537
Contig1-snapTAU.570	NA	2.3061	0.00505194	7.80833
Contig64-snapTAU.33	F08F3.1	-1.07547	0.0236469	6.91333
Contig0-snapTAU.429	F08F3.4	-0.332467	0.695924	7.30679
Contig62-snapTAU.47	F08F8.7	-0.555388	0.370287	7.93084
Contig44-snapTAU.139	F08G12.1	-0.804778	0.078523	6.59867
Contig18-snapTAU.121	F08G12.2	-0.712315	0.212875	7.84293
Contig22-snapTAU.245	F08G12.5	-0.906722	0.0571284	8.22776
Contig14-snapTAU.273	F08G5.3	0.867221	0.204273	6.52244
Contig7-snapTAU.2	F09A5.2	-0.68975	0.154732	8.0625
Contig119-snapTAU.23	F09A5.4	-0.987384	0.0563341	9.11543
Contig10-snapTAU.463	NA	2.30467	0.00319715	7.9959
Contig37-snapTAU.60	F09B12.5	-0.969989	0.493402	6.8374
Contig50-snapTAU.88	F09B9.5	0.903127	0.220198	7.3625
Contig24-snapTAU.317	F09C12.6	0.604181	0.420704	6.71688
Contig3-snapTAU.15	F09C3.2	0.436521	0.529311	6.78678
Contig30-snapTAU.52	F09D1.1	-1.36568	0.0185452	7.75766
Contig18-snapTAU.59	F09E10.7	0.737729	0.358728	8.40108
Contig32-snapTAU.50	F09E5.11	-1.07962	0.27162	6.79892
Contig19-snapTAU.237	NA	2.30414	0.0033125	8.99628
Contig72-snapTAU.83	F09E5.7	-0.572782	0.311482	6.67296
Contig12-snapTAU.555	NA	2.30364	0.00308465	8.15303
Contig129-snapTAU.56	F09F3.5	0.479993	0.439235	6.5163
Contig112-snapTAU.48	F09F7.1	1.00167	0.0364271	6.5945
Contig0-snapTAU.110	F09F7.3	-0.888013	0.111334	6.69883
Contig99-snapTAU.36	F09F7.4	-0.283563	0.855434	10.5638
Contig11-snapTAU.260	F09F7.7	-0.411346	0.58228	9.47604
Contig89-snapTAU.35	F09F9.1	-0.575307	0.516205	6.69066
Contig75-snapTAU.146	F09F9.3	-0.254152	0.736129	7.04956
Contig1-snapTAU.442	F09F9.4	-0.408733	0.553754	6.81994
Contig1-snapTAU.320	F09F9.5	0.285071	0.695507	6.63461
Contig14-snapTAU.99	F09G2.1	1.16863	0.0186394	8.06415
Contig29-snapTAU.138	F09G2.2	-0.663152	0.176122	8.6173
Contig24-snapTAU.198	F09G8.5	-0.862419	0.106321	6.50527
Contig21-snapTAU.55	NA	2.30268	0.0128345	7.25252
Contig20-snapTAU.128	NA	2.30249	0.0047697	9.00038
Contig29-snapTAU.120	F10C2.4	-0.930172	0.0682893	7.0257
Contig29-snapTAU.137	F10C2.5	0.292456	0.670427	6.59264
Contig18-snapTAU.56	F10C2.7	1.18949	0.0638151	8.99384
Contig54-snapTAU.61	NA	2.30244	0.00190779	10.6439
Contig54-snapTAU.91	F10D7.1	0.282831	0.721359	6.61173
Contig8-snapTAU.439	F10D7.3	-0.368531	0.528145	6.61735
Contig8-snapTAU.441	F10D7.5	0.731506	0.20172	9.05142
Contig10-snapTAU.408	NA	2.3023	0.00618924	9.22374
Contig70-snapTAU.56	NA	2.30044	0.00118143	8.03187
Contig24-snapTAU.136	F10E7.9	0.628321	0.267286	7.0024
Contig78-snapTAU.77	NA	2.29865	0.00502743	9.3374
Contig24-snapTAU.313	F10G7.10	0.373506	0.640349	6.79853
Contig48-snapTAU.131	NA	2.29856	0.00346463	8.53819
Contig11-snapTAU.131	NA	2.29225	0.000956142	9.10857
Contig10-snapTAU.498	F10G8.8	0.532076	0.408504	6.75563
Contig53-snapTAU.88	F11A10.7	-1.31053	0.00728295	7.97703
Contig22-snapTAU.154	NA	2.29177	0.00189952	9.11105
Contig12-snapTAU.393	F11A5.5	-0.475399	0.53027	7.03467
Contig114-snapTAU.55	NA	2.29174	0.00362472	8.26574
Contig37-snapTAU.10	F11C1.5	1.38967	0.00557461	10.125
Contig8-snapTAU.285	F11C7.2	-1.15829	0.460276	7.06075
Contig88-snapTAU.60	F11D5.1	-1.07551	0.0706554	7.90403
Contig87-snapTAU.131	F11E6.3	0.766019	0.115939	7.35539
Contig61-snapTAU.154	F11E6.4	-0.307471	0.538987	6.57209
Contig2-snapTAU.438	F11E6.6	0.548931	0.338094	6.75257
Contig61-snapTAU.11	F11E6.8	-1.10225	0.500004	6.69087
Contig24-snapTAU.162	F12A10.5	-0.214879	0.759796	8.22043
Contig16-snapTAU.10	F12B6.2	0.681452	0.382828	6.99112
Contig53-snapTAU.104	F12F6.1	-0.665933	0.487881	6.73978
Contig34-snapTAU.123	NA	2.29134	0.00160377	7.97401
Contig19-snapTAU.168	F13B12.1	-1.18311	0.0295031	7.3931
Contig12-snapTAU.501	F13B12.2	1.01487	0.0216825	7.61547
Contig108-snapTAU.22	NA	2.29064	0.000663491	10.2613
Contig68-snapTAU.154	NA	2.28979	0.00139055	9.23464
Contig18-snapTAU.108	NA	2.28647	0.0306843	8.75372
Contig44-snapTAU.81	F13C5.3	1.18506	0.111653	9.33787
Contig4-snapTAU.255	F13C5.5	0.356194	0.49894	7.44214
Contig5-snapTAU.321	F13D12.9	0.644334	0.596072	10.7545
Contig49-snapTAU.59	F13D2.1	-0.384191	0.665066	6.76055
Contig49-snapTAU.54	F13D2.4	0.582857	0.256173	6.55586
Contig19-snapTAU.43	F13E6.1	-0.760948	0.472449	6.8614
Contig44-snapTAU.186	F13E6.2	0.515569	0.516105	6.73373
Contig85-snapTAU.27	F13E6.4	-0.265525	0.689558	6.70791
Contig105-snapTAU.74	F13E9.11	-0.420784	0.51076	6.5213
Contig18-snapTAU.208	F13E9.13	-0.392262	0.569807	8.40212
Contig21-snapTAU.301	NA	2.28645	0.000324846	8.03046
Contig81-snapTAU.62	F13E9.8	0.686475	0.210207	7.59471
Contig10-snapTAU.516	F13G3.10	-1.0312	0.0523309	10.7362
Contig25-snapTAU.17	NA	2.28604	0.0144084	7.59711
Contig21-snapTAU.200	F13G3.6	-0.832078	0.0572602	8.60618
Contig21-snapTAU.318	F13G3.7	-1.45521	0.0396225	8.41104
Contig27-snapTAU.128	F13H10.3	-1.47825	0.0114543	7.08768
Contig27-snapTAU.124	F13H10.4	-0.435115	0.767437	8.38286
Contig205-snapTAU.5	F13H10.5	1.12719	0.0186072	7.13805
Contig282-snapTAU.2	F13H6.1	0.709737	0.303883	7.04299
Contig29-snapTAU.62	NA	2.28496	0.00767998	7.81415
Contig137-snapTAU.18	F13H8.2	-0.922069	0.26508	8.111
Contig65-snapTAU.45	F13H8.5	-0.186844	0.884906	6.64655
Contig10-snapTAU.559	F14B4.2	-1.48099	0.0239451	11.0007
Contig12-snapTAU.367	NA	2.28175	0.00153117	8.81867
Contig16-snapTAU.21	F14B6.2	-1.07494	0.0225805	7.19799
Contig127-snapTAU.9	F14B8.5	0.419696	0.426978	10.1594
Contig127-snapTAU.10	F14B8.6	-0.403538	0.641948	6.77817
Contig50-snapTAU.6	F14D12.1	-0.705469	0.259587	7.24555
Contig36-snapTAU.230	F14E5.1	1.15548	0.183269	7.24749
Contig33-snapTAU.235	F14E5.2	-0.718776	0.131867	8.37459
Contig31-snapTAU.102	F14F11.1	-1.58967	0.23591	6.78853
Contig32-snapTAU.247	F14F3.4	-0.713042	0.070013	6.6054
Contig1-snapTAU.468	F14F4.1	0.708699	0.138797	7.42893
Contig192-snapTAU.6	F15A8.4	-0.436852	0.353152	6.71412
Contig105-snapTAU.69	F15B10.1	-1.27335	0.0111899	10.9437
Contig15-snapTAU.50	F09B12.3	2.27932	0.000230637	11.3598
Contig30-snapTAU.321	F15B9.8	-0.455445	0.506129	6.52684
Contig120-snapTAU.18	F15C11.2	-1.03104	0.217158	7.27777
Contig7-snapTAU.516	F15D3.6	0.532982	0.469282	8.92864
Contig28-snapTAU.94	F15E6.6	0.406105	0.600587	6.90665
Contig87-snapTAU.33	F15E6.9	0.517545	0.379846	6.54938
Contig3-snapTAU.461	NA	2.27932	0.00222235	7.31434
Contig22-snapTAU.166	F16B12.6	-0.452884	0.426054	6.76935
Contig22-snapTAU.127	F16D3.4	-0.532964	0.24653	6.89079
Contig85-snapTAU.74	F16F9.4	1.32854	0.00875262	8.73863
Contig63-snapTAU.20	F16H11.1	-0.0645849	0.96493	7.09944
Contig9-snapTAU.119	F17A9.2	-0.966103	0.0424799	9.48945
Contig0-snapTAU.652	NA	2.27929	0.00027945	8.60129
Contig30-snapTAU.130	F17C11.17	1.2753	0.0155359	9.06165
Contig30-snapTAU.129	F17C11.2	0.654377	0.238832	9.70961
Contig64-snapTAU.72	F17C11.4	-0.205022	0.815079	8.3654
Contig320-snapTAU.2	NA	2.27862	0.00372462	8.15309
Contig11-snapTAU.240	F17C8.9	0.873053	0.129845	9.42895
Contig63-snapTAU.55	F17H10.1	0.872146	0.495612	7.3494
Contig37-snapTAU.75	F17H10.2	1.02567	0.231851	7.51866
Contig28-snapTAU.195	F18A1.7	-0.385643	0.761005	6.7757
Contig1415-snapTAU.1	F18A11.3	-0.687808	0.166168	10.01
Contig24-snapTAU.2	F18A11.5	0.250809	0.703395	6.77314
Contig7-snapTAU.325	F18A12.8	0.213993	0.731916	6.67102
Contig12-snapTAU.236	NA	2.27854	0.0034738	8.02232
Contig7-snapTAU.332	F18C5.10	-0.295964	0.686219	6.68719
Contig11-snapTAU.19	NA	2.27788	0.0407226	8.93856
Contig14-snapTAU.303	NA	2.27726	0.00188442	7.95759
Contig87-snapTAU.64	F18F11.1	0.42876	0.605689	7.95776
Contig49-snapTAU.61	F18H3.1	0.420417	0.445501	7.44699
Contig84-snapTAU.26	F18H3.4	-0.416304	0.560744	6.57679
Contig41-snapTAU.159	F19B6.1	-1.04378	0.069041	7.04819
Contig4-snapTAU.424	F19C6.2	-0.789761	0.105412	6.64331
Contig87-snapTAU.126	F19C7.8	0.448796	0.37817	6.98083
Contig22-snapTAU.221	NA	2.2719	0.00495103	13.432
Contig20-snapTAU.101	F19F10.9	-0.928839	0.298935	8.50797
Contig38-snapTAU.189	F19G12.2	-0.183131	0.814309	6.56115
Contig15-snapTAU.78	F20B6.4	-0.883589	0.131481	6.62221
Contig41-snapTAU.48	F20C5.4	1.32732	0.0224091	8.53214
Contig56-snapTAU.73	F20D1.1	-0.921107	0.0319295	9.43671
Contig4-snapTAU.201	F20D1.3	0.493275	0.468024	7.13438
Contig32-snapTAU.264	F20D1.7	0.303216	0.565451	6.76106
Contig8-snapTAU.491	F20D1.9	1.09769	0.239127	9.16351
Contig139-snapTAU.36	F20D12.7	-0.445692	0.521051	6.81574
Contig30-snapTAU.205	F20D6.10	0.81548	0.165424	6.63215
Contig8-snapTAU.420	F20D6.11	0.979993	0.143421	8.72355
Contig0-snapTAU.504	F20G2.3	1.46587	0.00284376	8.7442
Contig104-snapTAU.121	NA	2.26597	0.00179956	8.29699
Contig54-snapTAU.98	F21A10.1	-0.204536	0.782338	6.60861
Contig14-snapTAU.218	F21A3.2	0.932668	0.0809748	9.68838
Contig20-snapTAU.250	F21A3.3	0.593081	0.324885	7.55957
Contig314-snapTAU.3	NA	2.26517	0.00135345	8.82388
Contig3-snapTAU.289	F21A9.2	0.399863	0.504619	6.92821
Contig24-snapTAU.329	F21C10.10	0.716145	0.308757	10.0167
Contig146-snapTAU.4	F21C10.7	0.790106	0.183437	9.18986
Contig6-snapTAU.224	F21D12.3	0.368239	0.602153	6.72092
Contig2-snapTAU.52	NA	2.26448	0.00515656	7.32723
Contig10-snapTAU.435	NA	2.26296	0.00803185	8.41289
Contig41-snapTAU.13	F21D5.5	-1.05984	0.0545448	9.49411
Contig41-snapTAU.15	F21D5.7	-1.36382	0.00982724	9.59607
Contig41-snapTAU.14	F21D5.8	-1.10159	0.0156826	11.4588
Contig81-snapTAU.29	F21D5.9	-0.896886	0.138506	6.77631
Contig10-snapTAU.226	NA	2.26115	0.00644029	8.7078
Contig3-snapTAU.189	F21F3.4	-0.808222	0.0927723	6.5396
Contig100-snapTAU.53	F21F3.6	-0.554959	0.572474	7.28288
Contig21-snapTAU.254	F21F3.7	0.140368	0.863495	6.59518
Contig15-snapTAU.255	F21G4.1	0.664079	0.200899	7.36419
Contig90-snapTAU.57	F21G4.6	0.558961	0.292001	6.77632
Contig35-snapTAU.293	F22B7.1	0.700397	0.263057	8.0918
Contig22-snapTAU.107	NA	2.25744	0.0082718	9.2126
Contig31-snapTAU.131	F22D3.2	-0.558896	0.476604	6.6846
Contig5-snapTAU.345	F22D3.6	-0.708632	0.422228	7.11708
Contig118-snapTAU.33	F22D6.2	-0.332504	0.483631	7.27442
Contig54-snapTAU.94	F22E10.5	-1.3641	0.0791824	7.12307
Contig30-snapTAU.137	F22E12.1	0.730076	0.361372	10.2659
Contig4-snapTAU.216	F22F4.1	-0.79941	0.18965	6.77669
Contig14-snapTAU.291	F22F7.1	1.40199	0.135858	12.3434
Contig0-snapTAU.218	F22F7.7	-0.211065	0.76243	6.78736
Contig102-snapTAU.44	F22G12.5	-1.47232	0.00577557	8.18779
Contig0-snapTAU.596	F23B12.4	-0.784539	0.140947	7.00433
Contig0-snapTAU.597	F23B12.5	-0.905442	0.158678	7.42204
Contig72-snapTAU.6	NA	2.257	0.0126556	8.26415
Contig141-snapTAU.17	F23C8.6	-1.25797	0.019959	12.4794
Contig38-snapTAU.171	NA	2.2533	0.00613765	7.95238
Contig85-snapTAU.63	F23D12.1	-0.407599	0.518905	6.59783
Contig31-snapTAU.254	F23F1.2	0.275442	0.901581	13.0266
Contig97-snapTAU.108	F23F1.4	-0.482923	0.56791	6.82296
Contig7-snapTAU.255	NA	2.24977	0.0121157	8.21967
Contig21-snapTAU.207	NA	2.24949	0.0030036	7.42915
Contig26-snapTAU.83	F23H11.2	-1.1869	0.0616934	7.13981
Contig21-snapTAU.272	NA	2.24734	0.000840281	7.6959
Contig11-snapTAU.435	F23H11.5	1.31876	0.010869	7.60538
Contig2-snapTAU.451	F23H11.7	0.529357	0.271892	7.49702
Contig14-snapTAU.420	F23H12.3	0.588735	0.341905	9.65669
Contig7-snapTAU.39	NA	2.24678	0.0157691	10.8822
Contig70-snapTAU.112	F25B4.1	-1.13693	0.0185293	11.2814
Contig14-snapTAU.73	F25B4.2	-1.91441	0.0572084	6.94545
Contig2536-snapTAU.1	F25B4.5	-0.320967	0.583367	6.87428
Contig79-snapTAU.10	W06D4.2	2.24675	0.00207034	7.78082
Contig21-snapTAU.76	F25B5.3	-0.46555	0.429561	6.87474
Contig47-snapTAU.155	NA	2.2461	0.00183511	8.5482
Contig30-snapTAU.106	F25D1.4	-0.540099	0.274166	6.62589
Contig13-snapTAU.5	F25D1.5	0.388766	0.559507	6.62236
Contig92-snapTAU.41	F25D7.5	-0.648581	0.256921	6.71033
Contig37-snapTAU.49	F25E2.2	0.383233	0.485827	6.86632
Contig30-snapTAU.160	F25E5.4	0.822926	0.409584	6.76275
Contig33-snapTAU.160	F25E5.7	-0.0135309	0.992997	6.66182
Contig3-snapTAU.497	F25F8.1	0.62652	0.29216	6.53723
Contig14-snapTAU.179	F25G6.7	0.851584	0.129706	6.9751
Contig7-snapTAU.20	NA	2.2441	0.00152439	7.32418
Contig16-snapTAU.233	NA	2.24327	0.000613668	7.78452
Contig22-snapTAU.26	F25H2.2	0.619547	0.35446	6.70805
Contig22-snapTAU.23	F25H2.4	-1.35953	0.00553282	8.64557
Contig66-snapTAU.133	F25H2.6	-1.41589	0.0144669	7.18893
Contig37-snapTAU.240	C01B10.4	2.24301	0.0212086	11.5787
Contig35-snapTAU.69	F25H5.7	1.71917	0.131312	8.50424
Contig53-snapTAU.159	F25H8.1	0.990782	0.0218145	7.73203
Contig13-snapTAU.305	NA	2.24229	0.00245525	7.70744
Contig83-snapTAU.76	F25H9.3	0.397764	0.492272	6.59803
Contig29-snapTAU.114	F25H9.6	-1.49457	0.00588399	9.68737
Contig14-snapTAU.396	F25H9.7	-0.649401	0.488799	8.29475
Contig62-snapTAU.65	F26A1.14	0.281031	0.748765	6.58132
Contig12-snapTAU.462	F26A1.8	1.10573	0.0965216	9.59587
Contig1-snapTAU.215	F26A10.2	0.94044	0.129613	12.623
Contig26-snapTAU.219	F26A3.1	0.355499	0.554846	9.11061
Contig100-snapTAU.110	F26A3.4	0.721135	0.19798	8.73858
Contig1-snapTAU.354	F26A3.7	-1.04633	0.0375398	6.93894
Contig97-snapTAU.8	F26E4.12	-0.940311	0.0558128	12.0082
Contig3-snapTAU.495	F26E4.2	1.30758	0.103011	8.74718
Contig100-snapTAU.22	F26E4.3	-0.537754	0.28865	7.50982
Contig81-snapTAU.20	F26E4.4	-0.802119	0.176554	6.84056
Contig53-snapTAU.106	F26E4.5	0.907831	0.0841023	7.07509
Contig3-snapTAU.167	F26E4.7	0.804683	0.112403	6.82033
Contig20-snapTAU.43	F26F12.3	1.10535	0.0262223	6.70865
Contig14-snapTAU.59	F26F12.4	0.381536	0.493997	6.95302
Contig29-snapTAU.178	F26F2.7	-0.831803	0.149296	8.48767
Contig5-snapTAU.245	F26F2.8	-0.43371	0.557777	6.83863
Contig26-snapTAU.91	F26F4.12	-0.960381	0.100708	7.71093
Contig13-snapTAU.279	NA	2.24161	0.0301761	7.55738
Contig30-snapTAU.87	NA	2.23977	0.00193727	8.48575
Contig40-snapTAU.166	F26G1.6	-0.715987	0.204944	6.64987
Contig16-snapTAU.112	F26H9.2	-0.841233	0.134577	6.84795
Contig54-snapTAU.121	F26H9.4	0.643249	0.273366	6.68662
Contig25-snapTAU.158	F26H9.5	1.83398	0.206348	11.0027
Contig22-snapTAU.224	F27C1.11	0.405151	0.632172	6.92875
Contig1-snapTAU.411	F27C1.2	-1.00816	0.0366472	7.11497
Contig90-snapTAU.44	NA	2.23795	0.00256721	9.63017
Contig41-snapTAU.122	F27C8.2	0.960308	0.0979914	7.71458
Contig70-snapTAU.4	NA	2.23747	0.00274942	8.96784
Contig60-snapTAU.129	NA	2.23541	0.00405144	7.99383
Contig45-snapTAU.239	NA	2.23442	0.00387554	9.08647
Contig29-snapTAU.203	NA	2.23141	0.00819249	8.18
Contig97-snapTAU.131	D2089.2	2.2288	0.00177971	7.99318
Contig75-snapTAU.187	F27E11.1	0.501716	0.438618	7.65391
Contig10-snapTAU.439	F28B3.1	0.278093	0.721395	6.86245
Contig10-snapTAU.441	F28B3.4	-0.0659744	0.945559	6.75495
Contig29-snapTAU.201	F28C1.1	-1.29652	0.0187832	9.44463
Contig58-snapTAU.95	F28C6.4	0.432691	0.556043	6.56394
Contig6-snapTAU.355	F28C6.8	-0.132967	0.866813	9.66859
Contig1-snapTAU.400	NA	2.22828	0.0074683	9.52116
Contig68-snapTAU.85	F28D1.8	0.333338	0.664543	6.85191
Contig12-snapTAU.66	F28E10.1	-0.421012	0.610593	6.7481
Contig81-snapTAU.59	F28E10.2	1.0485	0.101677	7.00301
Contig2-snapTAU.381	F28E10.4	1.49015	0.00973676	8.65121
Contig3-snapTAU.291	F28H1.4	-0.776274	0.322443	7.31266
Contig50-snapTAU.186	F28H7.2	-0.353656	0.625947	6.75562
Contig20-snapTAU.163	F28H7.3	-0.82283	0.462189	8.71543
Contig146-snapTAU.2	F29A7.4	0.189532	0.869041	6.94846
Contig48-snapTAU.23	F29B9.1	-0.59318	0.335908	8.77777
Contig61-snapTAU.79	F29B9.10	-1.3342	0.00703725	10.7082
Contig72-snapTAU.34	F29B9.12	0.394159	0.586863	6.57649
Contig48-snapTAU.22	F29B9.2	-0.858226	0.200507	6.9269
Contig1-snapTAU.232	F29C12.4	-1.11203	0.0958145	8.24148
Contig21-snapTAU.228	F29G6.2	0.243131	0.725225	7.20643
Contig29-snapTAU.105	F29G9.2	-1.22621	0.0120016	7.4661
Contig95-snapTAU.13	F30A10.1	1.05397	0.09445	8.81881
Contig24-snapTAU.228	F30A10.3	-1.14475	0.0469966	7.30046
Contig24-snapTAU.230	F30A10.9	-1.28889	0.0138984	9.67157
Contig18-snapTAU.86	lbp-1	2.2268	0.00348396	7.88693
Contig11-snapTAU.188	F30H5.3	-0.875782	0.0887	6.64642
Contig19-snapTAU.2	F31A3.5	1.34811	0.129233	7.04058
Contig88-snapTAU.5	F31B9.1	0.329266	0.596364	6.64468
Contig43-snapTAU.53	C55C3.5	2.22651	0.00124344	8.82686
Contig10-snapTAU.418	NA	2.22608	0.00291435	7.73086
Contig12-snapTAU.64	F31C3.6	-0.531102	0.559687	8.33327
Contig30-snapTAU.169	F31D4.2	1.46451	0.176637	8.09385
Contig20-snapTAU.138	F31D4.5	0.552105	0.481209	6.57481
Contig121-snapTAU.39	F31D4.9	-0.653114	0.331306	10.0647
Contig61-snapTAU.23	F31D5.4	1.40232	0.00749412	8.42151
Contig78-snapTAU.34	NA	2.22471	0.00270138	8.66118
Contig104-snapTAU.131	F31E8.4	0.381084	0.663391	7.85652
Contig304-snapTAU.4	F31F7.2	0.180562	0.840032	6.76475
Contig33-snapTAU.205	F32A5.2	0.392863	0.561653	6.99752
Contig33-snapTAU.22	F32A5.3	-0.357356	0.555057	6.77387
Contig33-snapTAU.148	F32A5.4	-0.65435	0.214877	8.81152
Contig22-snapTAU.298	F32A7.4	-1.2608	0.0207304	9.06256
Contig3-snapTAU.46	F32A7.5	-0.795471	0.168158	6.69693
Contig63-snapTAU.126	F32B4.1	0.541913	0.39261	7.14899
Contig21-snapTAU.289	F32B5.2	-0.259715	0.779374	6.60015
Contig3-snapTAU.50	F32B5.6	-0.583462	0.412608	6.77893
Contig27-snapTAU.146	F32B6.2	-1.36174	0.0254584	7.13112
Contig7-snapTAU.302	F32B6.4	1.32216	0.00829579	7.42401
Contig262-snapTAU.2	F32B6.9	-0.463136	0.420468	8.93334
Contig98-snapTAU.13	F32D1.3	0.191616	0.750589	6.58934
Contig18-snapTAU.115	F32D1.5	0.503518	0.580748	7.58603
Contig13-snapTAU.181	F32D8.1	-0.13374	0.889226	6.57602
Contig14-snapTAU.180	F32D8.10	0.437765	0.585911	6.61647
Contig44-snapTAU.41	NA	2.22428	0.00104602	8.00545
Contig20-snapTAU.231	NA	2.22247	0.00252371	7.65157
Contig9-snapTAU.379	F32D8.15	-0.159378	0.873459	6.69793
Contig36-snapTAU.229	F32E10.8	0.273502	0.827103	6.98485
Contig161-snapTAU.2	F32H2.11	0.963098	0.0525736	6.63446
Contig103-snapTAU.55	NA	2.22209	0.00104272	7.58713
Contig56-snapTAU.157	nnt-1	2.2215	0.00386788	9.4972
Contig127-snapTAU.3	F33C8.4	1.00986	0.0689896	8.49175
Contig144-snapTAU.29	F33D11.10	-1.11797	0.0218993	11.0264
Contig21-snapTAU.99	tat-1	2.22125	0.00521862	8.29645
Contig10-snapTAU.475	F33D11.5	0.590362	0.363018	6.56455
Contig11-snapTAU.209	Y105E8B.9	2.21939	0.00762607	8.84575
Contig18-snapTAU.131	NA	2.21419	0.0044796	7.62855
Contig14-snapTAU.496	F33E11.3	-1.25937	0.0143455	7.40672
Contig19-snapTAU.226	T25B6.2	2.21361	0.0110434	13.6237
Contig199-snapTAU.4	F33E2.6	1.05412	0.338349	6.88422
Contig14-snapTAU.418	ZC250.5	2.21067	0.00284619	7.8102
Contig97-snapTAU.148	F33G12.6	-0.0805622	0.938568	7.24969
Contig50-snapTAU.61	F33H1.3	0.695851	0.290159	7.23317
Contig12-snapTAU.180	dcn-1	2.20956	0.0475078	8.86305
Contig120-snapTAU.39	F33H2.3	-1.39399	0.0169584	7.43979
Contig21-snapTAU.309	F33H2.5	-0.670928	0.186755	6.7186
Contig100-snapTAU.100	F33H2.6	-1.20194	0.0154673	11.1732
Contig47-snapTAU.191	NA	2.20679	0.0114933	8.78069
Contig101-snapTAU.53	F34D10.6	-0.388466	0.556856	6.86221
Contig56-snapTAU.45	F35B3.7	1.08779	0.0492389	8.69799
Contig12-snapTAU.63	F35C11.2	0.787898	0.124494	7.00791
Contig6-snapTAU.335	F35C11.4	0.465254	0.439592	6.99068
Contig0-snapTAU.129	F35C11.5	-1.014	0.0636743	6.6764
Contig31-snapTAU.327	F35C11.6	-0.196897	0.880322	7.10419
Contig114-snapTAU.7	F35C5.12	-0.0793265	0.948074	7.32778
Contig40-snapTAU.174	F35C5.3	0.218821	0.722895	6.58613
Contig30-snapTAU.265	NA	2.2052	0.0179892	8.54589
Contig5-snapTAU.128	F35D11.3	-0.77211	0.0892502	7.12306
Contig7-snapTAU.204	F35D11.4	-0.989414	0.0432194	9.65635
Contig95-snapTAU.15	F35D11.5	-0.636895	0.190939	11.0862
[truncated: 18,448 more rows]
