# Supplementary material for: Genome-Wide Analysis of Germline Signaling Genes Regulating Longevity and Innate Immunity in the Nematode Pristionchus pacificus
Source: PLoS Pathog. 2012 Aug 9;8(8):e1002864. doi: 10.1371/journal.ppat.1002864 (PMC3415453; doi:10.1371/journal.ppat.1002864)
Supplement: Table S9 — Microarray expression clusters showing significant overlap with genes up or down regulated in expression profile E4 (ablated versus unablated P. pacificus exposed to S. marcescens ). The profile E4 is also enriched for genes that are known targets of DAF-16, and TGF-beta pathway in C. elegans, and genes regulated in response to various pathogens in P. pacificus. Significance scores are −log10 of the p-values obtained in a 2×2 Fisher's exact test, with a zero value indicating non-significant enrichment. The results are qualitatively very similar to that seen for profile E1 (compare with Table 1). (XLS) [file ppat.1002864.s011.xls]

## Sheet: Suppl Table 9
Supplementary Table 9 : Microarray expression clusters showing significant overlap with genes up- or down-regulated in the expression profile E4 (ablated versus unablated animals exposed to S. marcescens). Significance scores are -log10 of the FDR corrected p-values obtained in a 2x2 Fisher's exact test.
Expression cluster	sigScore.UP	sigScore.DOWN
DAF-16, TGF-beta and Dauer related clusters
Murphy_etal_cgc5976_Class1	1.68	0
Sinha_etal_ppa_dauers_UP	4.92	0
Sinha_etal_ppa_dauers_DOWN	56.84	235.378
Sinha_et_al_xeno_ppa_up	46.14	0
Roberts_etal_2010_DBL-1-DOWN	0	37.75
Immmunity and Pathogen response related clusters
Kao_etal2011_kgb1_regulated	0	21.77
Kao_etal2011_sek1_regulated	0	22.37
cgc6390-spermatogenesis-enriched	36.35	0
Sinha_et_al_serratia_ppa_up	19.52	0
Sinha_et_al_serratia_ppa_down	0	90
Sinha_et_al_xeno_ppa_down	18.88	213.98
Sinha_et_al_staph_ppa_up	29.35	0
Sinha_et_al_bac27_ppa_up	9.5	0
Sinha_et_al_bac27_ppa_down	1.51	0
Germline and reproductive deveopment related
WBPaper00037611:GLD-2-associated	0	41.44
WBPaper00037611:RNP-8-associated	0	52.19
cgc6390-oogenesis-enriched	0	139.05
